# Supplementary material for: Minimum Winter Temperature as a Limiting Factor of the Potential Spread of Agrilus planipennis, an Alien Pest of Ash Trees, in Europe
Source: Insects. 2020 Apr 23;11(4):258. doi: 10.3390/insects11040258 (PMC7240399; doi:10.3390/insects11040258)
Supplement: Supplementary file 1 [file insects-11-00258-s001.zip]

Archive with 12 entries (8 files):
- insects-750858-supplementary/
- insects-750858-supplementary/insects-750858-S/
- insects-750858-supplementary/insects-750858-S/Supplementary files/
- insects-750858-supplementary/insects-750858-S/Supplementary files/Supplementary S1 Localities, where A. planipennis has been recorded in Asia, North America and Europe.xlsx
- insects-750858-supplementary/insects-750858-S/Supplementary files/Supplementary S2 Detailed description of the calculations.zip
- insects-750858-supplementary/insects-750858-S/Supplementary files/Supplementary S3 The minimum mean daily temperature recorded in each grid square from 2003-2019.xlsx
- insects-750858-supplementary/insects-750858-S/Supplementary files/Supplementary S4 The frosts below -30 °C recorded in the grid squares where A. planipennis occurs.xlsx
- insects-750858-supplementary/Supplementary files/
- insects-750858-supplementary/Supplementary files/Appendix S1 Localities, where A. planipennis has been recorded in Asia, North America and Europe.xlsx
- insects-750858-supplementary/Supplementary files/Appendix S2 Detailed description of the calculations.zip
- insects-750858-supplementary/Supplementary files/Appendix S3 The minimum mean daily temperature recorded in each grid square from 2003-2019.xlsx
- insects-750858-supplementary/Supplementary files/Appendix S4 The frosts below -30 °C recorded in the grid squares where A. planipennis occurs.xlsx
