# Supplementary material for: Minimum Winter Temperature as a Limiting Factor of the Potential Spread of Agrilus planipennis, an Alien Pest of Ash Trees, in Europe
Source: Insects. 2020 Apr 23;11(4):258. doi: 10.3390/insects11040258 (PMC7240399; doi:10.3390/insects11040258)
Supplement: Supplementary file 1 [file insects-11-00258-s001.zip › insects-750858-supplementary/insects-750858-S/Supplementary files/Supplementary S3 The minimum mean daily temperature recorded in each grid square from 2003-2019.xlsx]

## Sheet: Лист1
lat	lon	Mean temperature of the coldest day recorded from 2003 to 2019 (°C)	Designation in the map
60	139	-52.5419	<-34 °C
60	139.5	-52.4341	<-34 °C
60	138.5	-52.357	<-34 °C
60	138	-52.3045	<-34 °C
60	140	-52.1483	<-34 °C
60	134.5	-52.0861	<-34 °C
60	135.5	-52.0762	<-34 °C
60	135	-51.9152	<-34 °C
60	110	-51.9148	<-34 °C
60	109.5	-51.7739	<-34 °C
60	110.5	-51.7584	<-34 °C
60	101	-51.6538	<-34 °C
60	108.5	-51.6268	<-34 °C
60	100.5	-51.5968	<-34 °C
60	134	-51.5581	<-34 °C
63.5	-139	-51.5561	<-34 °C
60	109	-51.5153	<-34 °C
60	136	-51.4185	<-34 °C
62.5	-130.5	-51.3544	<-34 °C
60	102	-51.3243	<-34 °C
60	137	-51.2567	<-34 °C
59.5	135.5	-51.2506	<-34 °C
60	108	-51.2343	<-34 °C
60	101.5	-51.2034	<-34 °C
60	100	-51.1928	<-34 °C
60	111	-51.1579	<-34 °C
59.5	139	-51.1144	<-34 °C
60	133	-51.0974	<-34 °C
60	137.5	-51.0904	<-34 °C
60	104	-51.0782	<-34 °C
60	136.5	-51.0767	<-34 °C
60	103.5	-51.037	<-34 °C
60	107	-51.0178	<-34 °C
60	133.5	-51.0138	<-34 °C
60	102.5	-51.003	<-34 °C
59.5	110	-50.9826	<-34 °C
60	106.5	-50.982	<-34 °C
60	111.5	-50.9407	<-34 °C
59.5	109	-50.8927	<-34 °C
59.5	109.5	-50.8748	<-34 °C
59.5	100.5	-50.8648	<-34 °C
59.5	108.5	-50.8515	<-34 °C
59.5	100	-50.8484	<-34 °C
64.5	-102.5	-50.8261	<-34 °C
59.5	138	-50.8199	<-34 °C
60	107.5	-50.8028	<-34 °C
59.5	101	-50.7968	<-34 °C
60	103	-50.7909	<-34 °C
62.5	-131	-50.7692	<-34 °C
59	139	-50.762	<-34 °C
60	105	-50.762	<-34 °C
60	104.5	-50.7568	<-34 °C
59.5	135	-50.7354	<-34 °C
61	-126	-50.7295	<-34 °C
59.5	101.5	-50.649	<-34 °C
59	138.5	-50.6351	<-34 °C
59.5	112	-50.6279	<-34 °C
59.5	110.5	-50.6129	<-34 °C
59.5	136	-50.6096	<-34 °C
60	118	-50.5943	<-34 °C
60	106	-50.5702	<-34 °C
63.5	-139.5	-50.5532	<-34 °C
61.5	70	-50.5474	<-34 °C
59.5	111.5	-50.5223	<-34 °C
59	137.5	-50.4911	<-34 °C
59.5	138.5	-50.4775	<-34 °C
64	68.5	-50.4115	<-34 °C
65.5	66	-50.411	<-34 °C
60	132.5	-50.4103	<-34 °C
58.5	138	-50.3912	<-34 °C
59	109	-50.3903	<-34 °C
59.5	104	-50.3738	<-34 °C
60	117.5	-50.3325	<-34 °C
65.5	65.5	-50.3127	<-34 °C
59.5	102	-50.2989	<-34 °C
59.5	111	-50.2975	<-34 °C
62	-130.5	-50.2873	<-34 °C
59	109.5	-50.2853	<-34 °C
58.5	137.5	-50.2384	<-34 °C
60	112	-50.2277	<-34 °C
61.5	69.5	-50.2227	<-34 °C
65.5	66.5	-50.2088	<-34 °C
64.5	-103	-50.1976	<-34 °C
59.5	104.5	-50.193	<-34 °C
63.5	-138.5	-50.1781	<-34 °C
59.5	137.5	-50.1529	<-34 °C
64.5	-101.5	-50.1275	<-34 °C
64.5	-101	-50.0949	<-34 °C
65.5	67	-50.0853	<-34 °C
59.5	102.5	-50.0572	<-34 °C
66	67	-50.0571	<-34 °C
59.5	103.5	-50.0224	<-34 °C
59	111.5	-50.0005	<-34 °C
63.5	67	-49.9973	<-34 °C
59.5	126	-49.9818	<-34 °C
63.5	69	-49.9453	<-34 °C
60	105.5	-49.9439	<-34 °C
65.5	65	-49.939	<-34 °C
60	112.5	-49.9388	<-34 °C
59	111	-49.9324	<-34 °C
60	118.5	-49.9274	<-34 °C
62.5	-130	-49.9217	<-34 °C
59.5	103	-49.9184	<-34 °C
64	68	-49.9094	<-34 °C
58.5	137	-49.9083	<-34 °C
64.5	-102	-49.9062	<-34 °C
59	108.5	-49.889	<-34 °C
59	138	-49.8698	<-34 °C
61.5	69	-49.865	<-34 °C
62	69.5	-49.8287	<-34 °C
64.5	-100.5	-49.8258	<-34 °C
65	65	-49.8239	<-34 °C
66	67.5	-49.8232	<-34 °C
65	-105	-49.8205	<-34 °C
65	65.5	-49.8182	<-34 °C
59	110	-49.8113	<-34 °C
65	66.5	-49.8081	<-34 °C
62	70	-49.7932	<-34 °C
65	70	-49.7738	<-34 °C
59.5	139.5	-49.7689	<-34 °C
59.5	126.5	-49.764	<-34 °C
59	100.5	-49.7623	<-34 °C
65	-100.5	-49.734	<-34 °C
65	-100	-49.7247	<-34 °C
59.5	108	-49.7199	<-34 °C
64	-85.5	-49.7102	<-34 °C
60	114.5	-49.71	<-34 °C
62	68.5	-49.7095	<-34 °C
65	-105.5	-49.7068	<-34 °C
65	-101.5	-49.7	<-34 °C
60	131	-49.6964	<-34 °C
65	66	-49.6947	<-34 °C
60	132	-49.6624	<-34 °C
64.5	-100	-49.6613	<-34 °C
65	-102	-49.6513	<-34 °C
65.5	69.5	-49.6507	<-34 °C
63.5	69.5	-49.6505	<-34 °C
64	-104	-49.6312	<-34 °C
65	-104.5	-49.609	<-34 °C
66	66.5	-49.5983	<-34 °C
63.5	-138	-49.5934	<-34 °C
63.5	66.5	-49.5905	<-34 °C
63	68.5	-49.5889	<-34 °C
63.5	68	-49.5643	<-34 °C
62	69	-49.5541	<-34 °C
65	-99.5	-49.5535	<-34 °C
59	137	-49.5523	<-34 °C
59	100	-49.5405	<-34 °C
61	70	-49.5261	<-34 °C
59.5	105	-49.5222	<-34 °C
59	103.5	-49.5221	<-34 °C
59.5	119.5	-49.5116	<-34 °C
65	-101	-49.51	<-34 °C
63	70	-49.504	<-34 °C
64	69	-49.5033	<-34 °C
63	69	-49.4907	<-34 °C
63	68	-49.4834	<-34 °C
59.5	106	-49.4791	<-34 °C
71	68	-49.4713	<-34 °C
59.5	105.5	-49.4701	<-34 °C
64	69.5	-49.4593	<-34 °C
63.5	67.5	-49.4481	<-34 °C
60	120	-49.435	<-34 °C
66	69	-49.4313	<-34 °C
59.5	125.5	-49.4295	<-34 °C
64.5	70	-49.4282	<-34 °C
65.5	69	-49.4201	<-34 °C
65	-106	-49.4017	<-34 °C
59	101	-49.3987	<-34 °C
59.5	107	-49.3861	<-34 °C
65	69.5	-49.3838	<-34 °C
59	135.5	-49.3589	<-34 °C
65	-102.5	-49.3579	<-34 °C
61	-126.5	-49.3514	<-34 °C
64.5	65.5	-49.3491	<-34 °C
60	120.5	-49.3467	<-34 °C
62.5	68	-49.3414	<-34 °C
64.5	69	-49.3387	<-34 °C
63	69.5	-49.3256	<-34 °C
59	120	-49.3242	<-34 °C
59.5	136.5	-49.3145	<-34 °C
59	103	-49.3053	<-34 °C
65.5	70	-49.2983	<-34 °C
66.5	67	-49.2941	<-34 °C
59	110.5	-49.2929	<-34 °C
60	119.5	-49.2751	<-34 °C
58.5	101	-49.2729	<-34 °C
59.5	119	-49.2679	<-34 °C
66	68.5	-49.2661	<-34 °C
60	140.5	-49.2597	<-34 °C
65	-99	-49.2561	<-34 °C
59.5	134.5	-49.2538	<-34 °C
63.5	70	-49.2519	<-34 °C
65	69	-49.2503	<-34 °C
61	69.5	-49.244	<-34 °C
59	119.5	-49.2404	<-34 °C
63.5	-92	-49.2343	<-34 °C
63.5	68.5	-49.2251	<-34 °C
58.5	101.5	-49.2149	<-34 °C
58.5	109.5	-49.2114	<-34 °C
62.5	68.5	-49.2097	<-34 °C
65	-106.5	-49.1997	<-34 °C
65.5	64.5	-49.1991	<-34 °C
64	-86	-49.1934	<-34 °C
60	114	-49.1912	<-34 °C
64.5	-105	-49.1863	<-34 °C
59.5	107.5	-49.1824	<-34 °C
60	115	-49.1815	<-34 °C
66	68	-49.1693	<-34 °C
58.5	134.5	-49.151	<-34 °C
63.5	-91.5	-49.1502	<-34 °C
64	67.5	-49.1472	<-34 °C
62.5	70	-49.142	<-34 °C
59	105	-49.1414	<-34 °C
61.5	68.5	-49.1413	<-34 °C
65	-107	-49.138	<-34 °C
64.5	69.5	-49.1339	<-34 °C
58.5	109	-49.1284	<-34 °C
62.5	67.5	-49.1167	<-34 °C
63	67.5	-49.1133	<-34 °C
64	-133	-49.1064	<-34 °C
64.5	-103.5	-49.105	<-34 °C
64	-102	-49.1048	<-34 °C
58.5	108.5	-49.1025	<-34 °C
62	68	-49.0941	<-34 °C
59.5	118.5	-49.0934	<-34 °C
58.5	106	-49.0882	<-34 °C
60	129	-49.0864	<-34 °C
65.5	68.5	-49.0853	<-34 °C
59.5	132	-49.0698	<-34 °C
64.5	68.5	-49.0664	<-34 °C
59.5	112.5	-49.0634	<-34 °C
66	64.5	-49.0602	<-34 °C
66	69.5	-49.0532	<-34 °C
62	-131	-49.0469	<-34 °C
60	113	-49.0446	<-34 °C
59.5	137	-49.0365	<-34 °C
60	130.5	-49.0309	<-34 °C
65	-112.5	-49.0305	<-34 °C
64.5	68	-49.0286	<-34 °C
64.5	-112	-49.0231	<-34 °C
64	-93.5	-49.0205	<-34 °C
60	130	-49.0179	<-34 °C
58.5	110	-48.9757	<-34 °C
64	67	-48.9712	<-34 °C
59	120.5	-48.966	<-34 °C
64	70	-48.9619	<-34 °C
59	104	-48.9535	<-34 °C
60	128.5	-48.9528	<-34 °C
60	-127	-48.952	<-34 °C
64.5	66	-48.9373	<-34 °C
60	131.5	-48.9318	<-34 °C
65	-103	-48.9098	<-34 °C
67.5	69.5	-48.9067	<-34 °C
63.5	-92.5	-48.8998	<-34 °C
65	67.5	-48.8931	<-34 °C
60	129.5	-48.8849	<-34 °C
66.5	67.5	-48.8786	<-34 °C
64.5	67.5	-48.8783	<-34 °C
60	119	-48.8727	<-34 °C
63	67	-48.8708	<-34 °C
58.5	138.5	-48.8663	<-34 °C
66.5	66.5	-48.8652	<-34 °C
59.5	106.5	-48.8648	<-34 °C
62.5	67	-48.864	<-34 °C
64.5	65	-48.8598	<-34 °C
58	137.5	-48.8546	<-34 °C
67.5	70	-48.8444	<-34 °C
61.5	68	-48.834	<-34 °C
59	101.5	-48.8328	<-34 °C
58	136.5	-48.8199	<-34 °C
58.5	102	-48.8194	<-34 °C
65	-98.5	-48.7883	<-34 °C
65	-104	-48.7864	<-34 °C
59.5	117.5	-48.7855	<-34 °C
64.5	-104.5	-48.7798	<-34 °C
59.5	131.5	-48.7749	<-34 °C
64	64.5	-48.7602	<-34 °C
70.5	69	-48.7561	<-34 °C
59	136.5	-48.7479	<-34 °C
58.5	105	-48.7468	<-34 °C
63	66.5	-48.7461	<-34 °C
59	104.5	-48.7459	<-34 °C
64.5	-105.5	-48.7373	<-34 °C
59	112	-48.722	<-34 °C
60	124	-48.7083	<-34 °C
60	128	-48.7064	<-34 °C
64	-94	-48.7056	<-34 °C
64	-103.5	-48.7046	<-34 °C
70.5	68.5	-48.695	<-34 °C
63.5	-104	-48.6845	<-34 °C
65	68.5	-48.6831	<-34 °C
60	121	-48.6714	<-34 °C
59	135	-48.6678	<-34 °C
65	-107.5	-48.6616	<-34 °C
58.5	105.5	-48.6592	<-34 °C
64	65	-48.6545	<-34 °C
58.5	100	-48.6503	<-34 °C
66	65.5	-48.6486	<-34 °C
59.5	125	-48.6427	<-34 °C
59	118.5	-48.6362	<-34 °C
63.5	-93	-48.6355	<-34 °C
60	123.5	-48.6263	<-34 °C
64.5	-104	-48.6225	<-34 °C
58	137	-48.6061	<-34 °C
68.5	70	-48.6046	<-34 °C
65	67	-48.5955	<-34 °C
58	101	-48.5792	<-34 °C
64.5	-99.5	-48.5783	<-34 °C
59	121.5	-48.5778	<-34 °C
58.5	135	-48.5732	<-34 °C
59	102.5	-48.573	<-34 °C
59	125	-48.5705	<-34 °C
64.5	-111.5	-48.5703	<-34 °C
59	139.5	-48.5695	<-34 °C
58.5	134	-48.5685	<-34 °C
64.5	-106	-48.5674	<-34 °C
68	69.5	-48.5664	<-34 °C
71	68.5	-48.5653	<-34 °C
58.5	107	-48.5573	<-34 °C
58.5	106.5	-48.5535	<-34 °C
59	108	-48.5522	<-34 °C
59.5	120	-48.5329	<-34 °C
62	67.5	-48.5324	<-34 °C
66.5	68.5	-48.5311	<-34 °C
68	70	-48.527	<-34 °C
59	107.5	-48.5161	<-34 °C
60	126.5	-48.5159	<-34 °C
69	70	-48.5051	<-34 °C
65	-98	-48.5031	<-34 °C
65	-112	-48.5013	<-34 °C
62	-131.5	-48.5008	<-34 °C
66	66	-48.4914	<-34 °C
58.5	110.5	-48.4907	<-34 °C
60	115.5	-48.4891	<-34 °C
59.5	118	-48.485	<-34 °C
65	-103.5	-48.4842	<-34 °C
66.5	68	-48.4735	<-34 °C
59	102	-48.4653	<-34 °C
65	68	-48.4611	<-34 °C
60	113.5	-48.4498	<-34 °C
65.5	68	-48.4424	<-34 °C
71.5	69	-48.4417	<-34 °C
63.5	-140	-48.4323	<-34 °C
69	69.5	-48.4055	<-34 °C
64	66.5	-48.3999	<-34 °C
58.5	102.5	-48.3982	<-34 °C
63.5	64.5	-48.3927	<-34 °C
62.5	-93.5	-48.3925	<-34 °C
65	-113	-48.392	<-34 °C
63	-134	-48.3915	<-34 °C
58.5	136.5	-48.3858	<-34 °C
58.5	104.5	-48.3849	<-34 °C
64.5	66.5	-48.382	<-34 °C
59	119	-48.381	<-34 °C
59	136	-48.3736	<-34 °C
60	-127.5	-48.3662	<-34 °C
58.5	133	-48.3661	<-34 °C
70	68.5	-48.3617	<-34 °C
64	65.5	-48.3587	<-34 °C
65.5	67.5	-48.3551	<-34 °C
62.5	69	-48.351	<-34 °C
63.5	-104.5	-48.3499	<-34 °C
58	136	-48.3494	<-34 °C
64	-92.5	-48.3187	<-34 °C
63	66	-48.3021	<-34 °C
66.5	66	-48.2919	<-34 °C
70	68	-48.2883	<-34 °C
58.5	111	-48.2816	<-34 °C
63.5	65	-48.2807	<-34 °C
65	-97.5	-48.2658	<-34 °C
59.5	132.5	-48.2583	<-34 °C
63.5	-133.5	-48.2373	<-34 °C
64	-139	-48.237	<-34 °C
59	107	-48.2337	<-34 °C
58	101.5	-48.2276	<-34 °C
58.5	100.5	-48.2133	<-34 °C
66	70	-48.2128	<-34 °C
58	100.5	-48.2107	<-34 °C
68	69	-48.2051	<-34 °C
60.5	70	-48.2041	<-34 °C
64	64	-48.1917	<-34 °C
58.5	133.5	-48.1864	<-34 °C
63.5	-103.5	-48.1831	<-34 °C
67	70	-48.1767	<-34 °C
63	-104.5	-48.1767	<-34 °C
58	138	-48.1685	<-34 °C
64	-85	-48.1659	<-34 °C
61.5	67.5	-48.1605	<-34 °C
58.5	132.5	-48.16	<-34 °C
59	118	-48.1581	<-34 °C
58	108.5	-48.1406	<-34 °C
63.5	-93.5	-48.1211	<-34 °C
62	-130	-48.1146	<-34 °C
64	-93	-48.1136	<-34 °C
59.5	134	-48.1063	<-34 °C
58	110	-48.1059	<-34 °C
61	69	-48.0929	<-34 °C
59.5	127	-48.0908	<-34 °C
67	68	-48.0891	<-34 °C
67.5	69	-48.0889	<-34 °C
60	121.5	-48.0884	<-34 °C
64.5	-106.5	-48.0835	<-34 °C
64	-99	-48.0786	<-34 °C
63.5	66	-48.0731	<-34 °C
58.5	103.5	-48.0709	<-34 °C
64.5	64.5	-48.0599	<-34 °C
59	124.5	-48.0594	<-34 °C
58	108	-48.0516	<-34 °C
61.5	67	-48.051	<-34 °C
65	-113.5	-48.0485	<-34 °C
64.5	-112.5	-48.0319	<-34 °C
65	-116.5	-48.0234	<-34 °C
58.5	104	-48.0226	<-34 °C
58.5	103	-48.0224	<-34 °C
71	69	-48.0144	<-34 °C
68.5	69.5	-48.0055	<-34 °C
67	68.5	-48.005	<-34 °C
64	-106	-48.0036	<-34 °C
65	-97	-47.9998	<-34 °C
60	126	-47.9997	<-34 °C
70.5	69.5	-47.9982	<-34 °C
65	-116	-47.9878	<-34 °C
65.5	64	-47.9837	<-34 °C
63	-104	-47.9824	<-34 °C
55.5	132.5	-47.9608	<-34 °C
58	138.5	-47.9584	<-34 °C
59	125.5	-47.958	<-34 °C
64	-104.5	-47.956	<-34 °C
62.5	66.5	-47.9533	<-34 °C
59	121	-47.9403	<-34 °C
60	117	-47.94	<-34 °C
63.5	-105	-47.9399	<-34 °C
63	-134.5	-47.939	<-34 °C
62	67	-47.9107	<-34 °C
59.5	128	-47.9088	<-34 °C
63	65.5	-47.9025	<-34 °C
59	132	-47.9012	<-34 °C
65	-111	-47.8831	<-34 °C
61	68.5	-47.8703	<-34 °C
64	-103	-47.8698	<-34 °C
60.5	-126	-47.869	<-34 °C
60	127.5	-47.8623	<-34 °C
59	105.5	-47.8531	<-34 °C
59	126.5	-47.8528	<-34 °C
63.5	-137.5	-47.8519	<-34 °C
58	135	-47.8468	<-34 °C
70.5	68	-47.8454	<-34 °C
58.5	108	-47.8387	<-34 °C
64	-106.5	-47.8372	<-34 °C
63.5	65.5	-47.8359	<-34 °C
66.5	65.5	-47.8308	<-34 °C
60	124.5	-47.8288	<-34 °C
59.5	140.5	-47.8236	<-34 °C
60	123	-47.8224	<-34 °C
57.5	107.5	-47.8201	<-34 °C
64.5	67	-47.8197	<-34 °C
64	-90.5	-47.818	<-34 °C
59.5	124.5	-47.813	<-34 °C
64	-102.5	-47.8122	<-34 °C
63	-103.5	-47.811	<-34 °C
62	-94	-47.8105	<-34 °C
58	113	-47.8004	<-34 °C
57.5	108	-47.7993	<-34 °C
63.5	-102	-47.7962	<-34 °C
58	107	-47.779	<-34 °C
59.5	141	-47.7782	<-34 °C
64.5	-94.5	-47.7723	<-34 °C
59.5	114	-47.7599	<-34 °C
58	102	-47.7433	<-34 °C
65	64.5	-47.7402	<-34 °C
59.5	133	-47.7399	<-34 °C
62.5	66	-47.7378	<-34 °C
59	134.5	-47.7308	<-34 °C
58	107.5	-47.7109	<-34 °C
58	109	-47.7044	<-34 °C
63	-105	-47.7029	<-34 °C
59.5	131	-47.7002	<-34 °C
65	-96.5	-47.6956	<-34 °C
59	122	-47.6951	<-34 °C
58	103.5	-47.6904	<-34 °C
71.5	69.5	-47.6852	<-34 °C
60	122	-47.6843	<-34 °C
71	67.5	-47.6777	<-34 °C
60	125.5	-47.6737	<-34 °C
64	-139.5	-47.6735	<-34 °C
71.5	68.5	-47.6728	<-34 °C
59	131.5	-47.6683	<-34 °C
58	110.5	-47.6647	<-34 °C
57.5	116	-47.6611	<-34 °C
64	-91	-47.6592	<-34 °C
60	125	-47.6497	<-34 °C
64.5	-94	-47.6478	<-34 °C
64	-105.5	-47.6338	<-34 °C
64.5	-107	-47.633	<-34 °C
71	69.5	-47.632	<-34 °C
59	132.5	-47.6266	<-34 °C
63.5	-134	-47.6146	<-34 °C
58.5	111.5	-47.6136	<-34 °C
62	66.5	-47.6112	<-34 °C
59	127.5	-47.609	<-34 °C
64	66	-47.6077	<-34 °C
70.5	70	-47.604	<-34 °C
59.5	133.5	-47.6026	<-34 °C
59	126	-47.5905	<-34 °C
58	114.5	-47.5895	<-34 °C
63.5	-102.5	-47.5892	<-34 °C
59	117.5	-47.584	<-34 °C
67	69	-47.584	<-34 °C
70	69	-47.5705	<-34 °C
64	-94.5	-47.5705	<-34 °C
65	-95	-47.5678	<-34 °C
58.5	127	-47.5554	<-34 °C
69	69	-47.5546	<-34 °C
58.5	139	-47.5416	<-34 °C
63.5	-133	-47.5399	<-34 °C
59	127	-47.5387	<-34 °C
64.5	-92.5	-47.5361	<-34 °C
58	106.5	-47.5345	<-34 °C
63.5	-115.5	-47.524	<-34 °C
59.5	116.5	-47.5232	<-34 °C
62	66	-47.5185	<-34 °C
63	-97	-47.5133	<-34 °C
63	-103	-47.5084	<-34 °C
63.5	-103	-47.505	<-34 °C
57.5	138	-47.503	<-34 °C
64	-101.5	-47.5017	<-34 °C
58	115	-47.5015	<-34 °C
64	-92	-47.4933	<-34 °C
58.5	132	-47.4917	<-34 °C
58.5	107.5	-47.4852	<-34 °C
64.5	-98	-47.4792	<-34 °C
59.5	117	-47.4769	<-34 °C
57.5	103.5	-47.4682	<-34 °C
64	-99.5	-47.4541	<-34 °C
63.5	-95.5	-47.448	<-34 °C
64.5	-92	-47.4402	<-34 °C
64.5	-107.5	-47.4345	<-34 °C
64	-100.5	-47.4328	<-34 °C
65	-115.5	-47.4323	<-34 °C
59.5	113.5	-47.4287	<-34 °C
63	-140	-47.4259	<-34 °C
64	-132.5	-47.4256	<-34 °C
64	-109	-47.4156	<-34 °C
63.5	-98	-47.4153	<-34 °C
58	104	-47.4008	<-34 °C
66	64	-47.3979	<-34 °C
62	-135	-47.3965	<-34 °C
63.5	-105.5	-47.3717	<-34 °C
60	-128	-47.3581	<-34 °C
64	-108.5	-47.3504	<-34 °C
65	-94.5	-47.3498	<-34 °C
65	-117	-47.3411	<-34 °C
63	-96.5	-47.338	<-34 °C
58.5	136	-47.3311	<-34 °C
59.5	113	-47.3309	<-34 °C
61.5	66.5	-47.3305	<-34 °C
66.5	69	-47.329	<-34 °C
64	-100	-47.2899	<-34 °C
58.5	121.5	-47.2887	<-34 °C
64	-110	-47.2878	<-34 °C
64.5	-116	-47.2846	<-34 °C
63.5	-97.5	-47.2827	<-34 °C
59	131	-47.2785	<-34 °C
68	68.5	-47.2721	<-34 °C
58	113.5	-47.2605	<-34 °C
57.5	108.5	-47.2547	<-34 °C
57.5	104.5	-47.2547	<-34 °C
59.5	121.5	-47.2539	<-34 °C
59.5	120.5	-47.2477	<-34 °C
64	62	-47.2476	<-34 °C
58	100	-47.2359	<-34 °C
64.5	62.5	-47.2339	<-34 °C
58	103	-47.2337	<-34 °C
64	-95	-47.2274	<-34 °C
60	70	-47.2242	<-34 °C
64.5	-91.5	-47.22	<-34 °C
66.5	65	-47.2135	<-34 °C
72	70	-47.2109	<-34 °C
62.5	-129.5	-47.1981	<-34 °C
64	-101	-47.198	<-34 °C
59	106	-47.1931	<-34 °C
58.5	124	-47.1922	<-34 °C
58	105	-47.1912	<-34 °C
57.5	101	-47.1897	<-34 °C
71	70	-47.1882	<-34 °C
69.5	68.5	-47.1817	<-34 °C
63.5	64	-47.1806	<-34 °C
64.5	64	-47.1785	<-34 °C
64	-114.5	-47.1756	<-34 °C
58	114	-47.173	<-34 °C
58	109.5	-47.1725	<-34 °C
59.5	127.5	-47.1714	<-34 °C
60.5	68.5	-47.1711	<-34 °C
62	-96	-47.1653	<-34 °C
64.5	-93.5	-47.1648	<-34 °C
60.5	69.5	-47.1613	<-34 °C
63.5	-116	-47.1598	<-34 °C
64	-114	-47.1596	<-34 °C
59.5	140	-47.1517	<-34 °C
57	132	-47.1483	<-34 °C
60	122.5	-47.1481	<-34 °C
60	127	-47.1463	<-34 °C
58.5	135.5	-47.145	<-34 °C
59.5	124	-47.1447	<-34 °C
64.5	-115.5	-47.1391	<-34 °C
60.5	69	-47.1313	<-34 °C
63	-100.5	-47.1307	<-34 °C
63.5	-97	-47.1248	<-34 °C
62.5	-96.5	-47.1224	<-34 °C
64	-107	-47.1124	<-34 °C
64	-115	-47.1093	<-34 °C
65	-114	-47.1032	<-34 °C
59	133	-47.1022	<-34 °C
62.5	69.5	-47.0969	<-34 °C
57	107.5	-47.0967	<-34 °C
64	-91.5	-47.0958	<-34 °C
58	102.5	-47.0958	<-34 °C
58	106	-47.0937	<-34 °C
67	62.5	-47.0896	<-34 °C
64.5	-93	-47.089	<-34 °C
57	108	-47.0869	<-34 °C
64.5	-108.5	-47.0855	<-34 °C
59	134	-47.0837	<-34 °C
57	111.5	-47.0829	<-34 °C
64.5	-109	-47.0816	<-34 °C
58	123.5	-47.0806	<-34 °C
57.5	104	-47.0774	<-34 °C
64.5	-95	-47.0773	<-34 °C
64.5	63	-47.0767	<-34 °C
64.5	-114.5	-47.0642	<-34 °C
67	62	-47.0568	<-34 °C
62.5	-97	-47.0491	<-34 °C
57.5	135.5	-47.0489	<-34 °C
59	124	-47.0488	<-34 °C
59.5	122	-47.0461	<-34 °C
58	104.5	-47.0354	<-34 °C
62.5	-94	-47.0345	<-34 °C
64.5	-108	-47.034	<-34 °C
67	67.5	-47.0317	<-34 °C
58.5	127.5	-47.0295	<-34 °C
57.5	137.5	-47.0247	<-34 °C
59.5	114.5	-47.0172	<-34 °C
58	135.5	-47.008	<-34 °C
64	-105	-47.0026	<-34 °C
58	112.5	-47.0012	<-34 °C
57.5	112.5	-47.0004	<-34 °C
64	63.5	-46.9992	<-34 °C
59	106.5	-46.9968	<-34 °C
57	131.5	-46.9963	<-34 °C
58	115.5	-46.9961	<-34 °C
62	-96.5	-46.9943	<-34 °C
64.5	-96.5	-46.9918	<-34 °C
57.5	136	-46.9834	<-34 °C
61.5	-94.5	-46.9795	<-34 °C
63.5	-96	-46.9783	<-34 °C
64.5	-115	-46.9771	<-34 °C
67.5	68.5	-46.9761	<-34 °C
57.5	105	-46.9755	<-34 °C
65	-94	-46.9725	<-34 °C
64	-109.5	-46.9649	<-34 °C
58	133.5	-46.9647	<-34 °C
66.5	61.5	-46.9598	<-34 °C
70	67.5	-46.9582	<-34 °C
63.5	-135.5	-46.9569	<-34 °C
69.5	69.5	-46.9559	<-34 °C
69.5	70	-46.9515	<-34 °C
63.5	-100.5	-46.9496	<-34 °C
63.5	-94	-46.9481	<-34 °C
63	-105.5	-46.9459	<-34 °C
62.5	-102.5	-46.9458	<-34 °C
65	-108	-46.9451	<-34 °C
63.5	-95	-46.9451	<-34 °C
64	-108	-46.9416	<-34 °C
64	-133.5	-46.9408	<-34 °C
59	116	-46.9336	<-34 °C
59	117	-46.9315	<-34 °C
63	-93	-46.9294	<-34 °C
65	-110.5	-46.9232	<-34 °C
63.5	-106	-46.9218	<-34 °C
57.5	102	-46.908	<-34 °C
63.5	-98.5	-46.9062	<-34 °C
57	137.5	-46.9	<-34 °C
67	69.5	-46.898	<-34 °C
59.5	121	-46.8973	<-34 °C
64	-95.5	-46.8894	<-34 °C
62.5	-140	-46.887	<-34 °C
56.5	106	-46.8869	<-34 °C
63.5	-96.5	-46.8852	<-34 °C
64.5	-140	-46.8797	<-34 °C
65.5	63.5	-46.8794	<-34 °C
58	128	-46.8789	<-34 °C
61	68	-46.8762	<-34 °C
57.5	101.5	-46.8761	<-34 °C
55.5	133	-46.8719	<-34 °C
64.5	-97.5	-46.8693	<-34 °C
64.5	-113	-46.8644	<-34 °C
62	-95.5	-46.8642	<-34 °C
62	-97	-46.8605	<-34 °C
63	-92.5	-46.8591	<-34 °C
63	-139.5	-46.8564	<-34 °C
58	134.5	-46.8468	<-34 °C
64.5	-97	-46.8449	<-34 °C
57.5	116.5	-46.8388	<-34 °C
63	64.5	-46.8364	<-34 °C
65	-93.5	-46.8355	<-34 °C
59	112.5	-46.8224	<-34 °C
65	-117.5	-46.822	<-34 °C
61	67.5	-46.8197	<-34 °C
63	-97.5	-46.8145	<-34 °C
62	-95	-46.8138	<-34 °C
58	127.5	-46.811	<-34 °C
65	64	-46.8061	<-34 °C
64.5	-91	-46.803	<-34 °C
69.5	69	-46.8023	<-34 °C
58.5	125	-46.8	<-34 °C
65	-93	-46.7999	<-34 °C
64.5	-111	-46.7846	<-34 °C
58	127	-46.7773	<-34 °C
70	69.5	-46.7771	<-34 °C
58	105.5	-46.7677	<-34 °C
64	-90	-46.7658	<-34 °C
62.5	-131.5	-46.7554	<-34 °C
65	-70	-46.7451	<-34 °C
59.5	123.5	-46.7443	<-34 °C
64	-126	-46.7438	<-34 °C
62.5	-104.5	-46.741	<-34 °C
60.5	-126.5	-46.7399	<-34 °C
65	-92.5	-46.7376	<-34 °C
59.5	130.5	-46.7309	<-34 °C
57.5	114	-46.7193	<-34 °C
65	63	-46.7173	<-34 °C
57	137	-46.7159	<-34 °C
59.5	129.5	-46.7121	<-34 °C
59.5	115.5	-46.7043	<-34 °C
64	-115.5	-46.6999	<-34 °C
60	116	-46.6997	<-34 °C
64.5	-127	-46.6915	<-34 °C
63	-102.5	-46.6811	<-34 °C
64	-96	-46.6658	<-34 °C
61	-127	-46.6628	<-34 °C
65	63.5	-46.6592	<-34 °C
63.5	-134.5	-46.6512	<-34 °C
60.5	-125.5	-46.6512	<-34 °C
59.5	130	-46.6497	<-34 °C
65	-96	-46.6411	<-34 °C
60	116.5	-46.6404	<-34 °C
57	105	-46.6402	<-34 °C
59	128	-46.6373	<-34 °C
59	128.5	-46.6361	<-34 °C
62	-139.5	-46.6359	<-34 °C
58.5	124.5	-46.6319	<-34 °C
64.5	-70.5	-46.6314	<-34 °C
65	-69.5	-46.6297	<-34 °C
58.5	128.5	-46.6247	<-34 °C
64	-112	-46.6176	<-34 °C
65	-92	-46.6166	<-34 °C
59.5	122.5	-46.6075	<-34 °C
65	-91.5	-46.6072	<-34 °C
57.5	135	-46.6007	<-34 °C
63.5	-106.5	-46.6002	<-34 °C
62.5	-103	-46.5975	<-34 °C
62.5	-94.5	-46.5974	<-34 °C
58	134	-46.5916	<-34 °C
62	-93.5	-46.5908	<-34 °C
64	-110.5	-46.5729	<-34 °C
59	114	-46.5652	<-34 °C
57	131	-46.5622	<-34 °C
63.5	-135	-46.5471	<-34 °C
62.5	-96	-46.5436	<-34 °C
61.5	-101	-46.5345	<-34 °C
64	-125.5	-46.5296	<-34 °C
61.5	-100.5	-46.5275	<-34 °C
64	62.5	-46.5271	<-34 °C
66.5	62	-46.5222	<-34 °C
61	67	-46.5188	<-34 °C
57.5	131	-46.5146	<-34 °C
64.5	-96	-46.5094	<-34 °C
58	120	-46.5044	<-34 °C
65	-110	-46.4997	<-34 °C
59.5	123	-46.4961	<-34 °C
62.5	-105	-46.4899	<-34 °C
63.5	-100	-46.4839	<-34 °C
68	68	-46.4826	<-34 °C
71.5	70	-46.4718	<-34 °C
63.5	-114.5	-46.4688	<-34 °C
62	65.5	-46.4665	<-34 °C
63	-93.5	-46.4597	<-34 °C
57	112	-46.4582	<-34 °C
57.5	112	-46.4525	<-34 °C
57.5	109	-46.452	<-34 °C
62	-140	-46.4517	<-34 °C
57	104.5	-46.4475	<-34 °C
64.5	-66.5	-46.4389	<-34 °C
72	69.5	-46.4373	<-34 °C
58.5	112	-46.436	<-34 °C
62.5	-139.5	-46.4354	<-34 °C
61.5	-96.5	-46.4332	<-34 °C
65	-69	-46.431	<-34 °C
57.5	115	-46.4284	<-34 °C
62	-94.5	-46.4179	<-34 °C
62.5	65.5	-46.4167	<-34 °C
59.5	116	-46.4155	<-34 °C
62	-102.5	-46.4046	<-34 °C
64	-135.5	-46.4009	<-34 °C
63.5	-94.5	-46.3997	<-34 °C
57.5	107	-46.3976	<-34 °C
63.5	-137	-46.3975	<-34 °C
64.5	-109.5	-46.396	<-34 °C
62	-102	-46.3885	<-34 °C
64.5	-113.5	-46.3882	<-34 °C
62.5	-93	-46.3833	<-34 °C
66.5	64.5	-46.3826	<-34 °C
64.5	-126.5	-46.379	<-34 °C
57.5	115.5	-46.3789	<-34 °C
63	-96	-46.3771	<-34 °C
58	111	-46.367	<-34 °C
57	105.5	-46.3614	<-34 °C
61.5	66	-46.3607	<-34 °C
66.5	61	-46.3586	<-34 °C
62.5	-129	-46.3508	<-34 °C
57.5	127	-46.3481	<-34 °C
63	63	-46.3427	<-34 °C
58.5	118	-46.3423	<-34 °C
59	130.5	-46.3396	<-34 °C
57.5	110.5	-46.3377	<-34 °C
63	-100	-46.3359	<-34 °C
67	61.5	-46.3338	<-34 °C
59	113.5	-46.3338	<-34 °C
63	-114.5	-46.3268	<-34 °C
64	-116	-46.3265	<-34 °C
64	-138	-46.325	<-34 °C
61.5	-95.5	-46.3237	<-34 °C
62	-101.5	-46.3165	<-34 °C
63	65	-46.311	<-34 °C
63.5	-108	-46.3029	<-34 °C
62.5	-105.5	-46.3012	<-34 °C
62.5	-104	-46.3008	<-34 °C
57.5	114.5	-46.3	<-34 °C
60.5	-129	-46.299	<-34 °C
60.5	68	-46.2922	<-34 °C
63	-115	-46.2906	<-34 °C
62.5	-136.5	-46.2895	<-34 °C
62.5	65	-46.2825	<-34 °C
64	61.5	-46.2795	<-34 °C
58	124	-46.2775	<-34 °C
58.5	131	-46.2773	<-34 °C
58.5	128	-46.2509	<-34 °C
67	63	-46.2456	<-34 °C
58.5	120.5	-46.2334	<-34 °C
64.5	-90.5	-46.2333	<-34 °C
59.5	115	-46.2317	<-34 °C
63	-95.5	-46.2285	<-34 °C
58	139	-46.2268	<-34 °C
68.5	69	-46.2246	<-34 °C
64	-113.5	-46.2244	<-34 °C
58.5	129	-46.2211	<-34 °C
57.5	105.5	-46.2203	<-34 °C
61.5	-96	-46.2117	<-34 °C
57.5	137	-46.2086	<-34 °C
62.5	-135.5	-46.2076	<-34 °C
57	128.5	-46.2056	<-34 °C
57	107	-46.2033	<-34 °C
63.5	63.5	-46.1982	<-34 °C
59.5	129	-46.1804	<-34 °C
60	69.5	-46.1724	<-34 °C
57	126.5	-46.1696	<-34 °C
62.5	-102	-46.1683	<-34 °C
65	-70.5	-46.1664	<-34 °C
64.5	-66	-46.1653	<-34 °C
64.5	-95.5	-46.1601	<-34 °C
65	62.5	-46.1564	<-34 °C
63	-133.5	-46.156	<-34 °C
62.5	-101	-46.1486	<-34 °C
63.5	-107.5	-46.1463	<-34 °C
63.5	-99.5	-46.1452	<-34 °C
62	-101	-46.1373	<-34 °C
63.5	-132.5	-46.1359	<-34 °C
63	-138.5	-46.1318	<-34 °C
64.5	-114	-46.1274	<-34 °C
64.5	-71	-46.1199	<-34 °C
63	62.5	-46.1195	<-34 °C
64.5	-85.5	-46.1189	<-34 °C
58.5	112.5	-46.1113	<-34 °C
57.5	138.5	-46.1106	<-34 °C
57	108.5	-46.1074	<-34 °C
56	133	-46.1055	<-34 °C
57.5	136.5	-46.1035	<-34 °C
57.5	130.5	-46.1034	<-34 °C
63.5	-107	-46.103	<-34 °C
57	104	-46.0999	<-34 °C
62	-100.5	-46.0991	<-34 °C
67	67	-46.0976	<-34 °C
57	109	-46.0934	<-34 °C
59.5	128.5	-46.0905	<-34 °C
63	-106	-46.0903	<-34 °C
57	125	-46.0882	<-34 °C
62.5	-135	-46.0869	<-34 °C
64.5	-116.5	-46.0768	<-34 °C
58.5	121	-46.0741	<-34 °C
64	-116.5	-46.0732	<-34 °C
64	-112.5	-46.0711	<-34 °C
64.5	-110	-46.07	<-34 °C
64	-138.5	-46.068	<-34 °C
63.5	-99	-46.0664	<-34 °C
57.5	106.5	-46.059	<-34 °C
57	106.5	-46.0578	<-34 °C
63	-98.5	-46.0553	<-34 °C
64	-126.5	-46.0367	<-34 °C
62	-98	-46.0328	<-34 °C
58.5	123.5	-46.0255	<-34 °C
57	132.5	-46.0241	<-34 °C
65	-91	-46.0239	<-34 °C
62.5	-95	-46.0238	<-34 °C
63	-135	-46.0238	<-34 °C
64.5	-118	-46.0206	<-34 °C
63	-92	-46.0196	<-34 °C
62	-103.5	-46.0192	<-34 °C
59	130	-46.0182	<-34 °C
60	69	-46.017	<-34 °C
65	-109.5	-46.0119	<-34 °C
57	106	-46.0063	<-34 °C
58.5	139.5	-46.0051	<-34 °C
58.5	130.5	-46.005	<-34 °C
57	135.5	-46.0036	<-34 °C
56.5	107	-46.0033	<-34 °C
63.5	-115	-45.9946	<-34 °C
62	-135.5	-45.9945	<-34 °C
63	-139	-45.9927	<-34 °C
64.5	62	-45.9891	<-34 °C
56.5	131.5	-45.9863	<-34 °C
59	133.5	-45.9836	<-34 °C
62	-97.5	-45.9809	<-34 °C
64.5	-117	-45.9748	<-34 °C
59.5	70	-45.9729	<-34 °C
59	129	-45.9701	<-34 °C
62.5	-100	-45.9622	<-34 °C
63.5	-136	-45.961	<-34 °C
63.5	-132	-45.9492	<-34 °C
56.5	105.5	-45.9463	<-34 °C
71.5	68	-45.9314	<-34 °C
62	-100	-45.9313	<-34 °C
63.5	-101.5	-45.9304	<-34 °C
61.5	-126	-45.9154	<-34 °C
65	-72.5	-45.9089	<-34 °C
64.5	63.5	-45.9079	<-34 °C
57.5	100.5	-45.8917	<-34 °C
64	-130	-45.8734	<-34 °C
56.5	128	-45.8683	<-34 °C
58.5	120	-45.868	<-34 °C
59	116.5	-45.853	<-34 °C
57.5	106	-45.8497	<-34 °C
58.5	122	-45.8494	<-34 °C
63.5	-110	-45.8429	<-34 °C
61.5	-95	-45.8408	<-34 °C
63.5	62	-45.8397	<-34 °C
63	-98	-45.8385	<-34 °C
64	-111	-45.8382	<-34 °C
62	-104.5	-45.8309	<-34 °C
58	140	-45.83	<-34 °C
69	68.5	-45.8241	<-34 °C
65	-75	-45.8239	<-34 °C
57	121.5	-45.8237	<-34 °C
57.5	119.5	-45.8154	<-34 °C
57.5	110	-45.8063	<-34 °C
62	-104	-45.8034	<-34 °C
57.5	124	-45.803	<-34 °C
64	63	-45.8023	<-34 °C
65	-85	-45.8011	<-34 °C
57.5	113.5	-45.7944	<-34 °C
62	-99.5	-45.7937	<-34 °C
60.5	-127	-45.7927	<-34 °C
64	-107.5	-45.7906	<-34 °C
63	-95	-45.7894	<-34 °C
57.5	111.5	-45.7887	<-34 °C
64.5	-70	-45.7844	<-34 °C
57	114.5	-45.779	<-34 °C
58	116	-45.7775	<-34 °C
60	68.5	-45.7722	<-34 °C
63	-113	-45.7654	<-34 °C
70	70	-45.765	<-34 °C
61.5	-135.5	-45.7632	<-34 °C
63.5	-116.5	-45.7579	<-34 °C
59	113	-45.7544	<-34 °C
62.5	-101.5	-45.7505	<-34 °C
72.5	70	-45.7484	<-34 °C
64.5	-90	-45.7468	<-34 °C
63	-129	-45.7454	<-34 °C
58	-93	-45.7365	<-34 °C
65	-108.5	-45.735	<-34 °C
65	-115	-45.7289	<-34 °C
65	-72	-45.7268	<-34 °C
60	141	-45.724	<-34 °C
59	123.5	-45.7225	<-34 °C
63.5	-113.5	-45.7193	<-34 °C
65	-111.5	-45.715	<-34 °C
62.5	62.5	-45.7115	<-34 °C
63.5	-114	-45.7099	<-34 °C
58.5	113	-45.7091	<-34 °C
63	-138	-45.7043	<-34 °C
64.5	-89	-45.7035	<-34 °C
67.5	68	-45.7012	<-34 °C
72.5	69.5	-45.6968	<-34 °C
65	-74.5	-45.695	<-34 °C
58	128.5	-45.6946	<-34 °C
64.5	-98.5	-45.6939	<-34 °C
55.5	132	-45.6922	<-34 °C
63	-107.5	-45.6889	<-34 °C
61	-125.5	-45.6851	<-34 °C
63.5	-136.5	-45.685	<-34 °C
59	115	-45.6841	<-34 °C
58	133	-45.6828	<-34 °C
58	131.5	-45.6801	<-34 °C
65.5	51.5	-45.6753	<-34 °C
59	122.5	-45.675	<-34 °C
57.5	119	-45.6749	<-34 °C
65	-84.5	-45.6729	<-34 °C
58.5	113.5	-45.6699	<-34 °C
61.5	-101.5	-45.6683	<-34 °C
65	-114.5	-45.6611	<-34 °C
57.5	133	-45.6405	<-34 °C
57.5	132	-45.6392	<-34 °C
63	-113.5	-45.6386	<-34 °C
64.5	-99	-45.6353	<-34 °C
62.5	-136	-45.6322	<-34 °C
58.5	118.5	-45.632	<-34 °C
57	112.5	-45.6288	<-34 °C
55	133.5	-45.6237	<-34 °C
63	-94	-45.6191	<-34 °C
64	-98.5	-45.611	<-34 °C
61.5	-97	-45.609	<-34 °C
66.5	60.5	-45.6044	<-34 °C
57.5	100	-45.6034	<-34 °C
57	110.5	-45.6022	<-34 °C
59	129.5	-45.5975	<-34 °C
64	-97	-45.5937	<-34 °C
62.5	-100.5	-45.5916	<-34 °C
56.5	106.5	-45.5901	<-34 °C
62	-136.5	-45.5895	<-34 °C
63	-108.5	-45.5867	<-34 °C
67.5	64	-45.5856	<-34 °C
57.5	132.5	-45.5855	<-34 °C
62.5	-95.5	-45.5843	<-34 °C
64.5	-69.5	-45.5791	<-34 °C
65.5	51	-45.5778	<-34 °C
63	64	-45.5726	<-34 °C
63.5	-109	-45.5643	<-34 °C
57	109.5	-45.5623	<-34 °C
66	63.5	-45.5585	<-34 °C
65	-85.5	-45.5566	<-34 °C
59	114.5	-45.5551	<-34 °C
64	-97.5	-45.5547	<-34 °C
64.5	-67	-45.5531	<-34 °C
64.5	-117.5	-45.5427	<-34 °C
62.5	-107.5	-45.5426	<-34 °C
57.5	113	-45.5425	<-34 °C
62.5	-99	-45.541	<-34 °C
57.5	-93	-45.5329	<-34 °C
62	-139	-45.5319	<-34 °C
57.5	111	-45.5283	<-34 °C
62.5	-98.5	-45.5248	<-34 °C
57	124.5	-45.5213	<-34 °C
62.5	-113	-45.5193	<-34 °C
63.5	-125.5	-45.5172	<-34 °C
57	127	-45.5145	<-34 °C
62.5	-99.5	-45.5143	<-34 °C
59	123	-45.5101	<-34 °C
64	-136.5	-45.5094	<-34 °C
63	-94.5	-45.5089	<-34 °C
63	63.5	-45.5035	<-34 °C
62.5	-128.5	-45.493	<-34 °C
60.5	-77	-45.4806	<-34 °C
57	110	-45.4778	<-34 °C
58.5	131.5	-45.4749	<-34 °C
58	111.5	-45.47	<-34 °C
62.5	-107	-45.4667	<-34 °C
64.5	-89.5	-45.4648	<-34 °C
61	66.5	-45.462	<-34 °C
67.5	63.5	-45.4608	<-34 °C
61.5	-135	-45.4599	<-34 °C
58	112	-45.4523	<-34 °C
69	64.5	-45.4523	<-34 °C
65	-68.5	-45.438	<-34 °C
56	106	-45.4352	<-34 °C
63	-124.5	-45.4293	<-34 °C
65	-118	-45.4277	<-34 °C
66.5	64	-45.4208	<-34 °C
63	-110	-45.4185	<-34 °C
59	115.5	-45.4124	<-34 °C
63.5	-85	-45.4096	<-34 °C
59	140	-45.3996	<-34 °C
61.5	-119	-45.3963	<-34 °C
64.5	61.5	-45.3895	<-34 °C
60.5	67.5	-45.3869	<-34 °C
61	-95	-45.3685	<-34 °C
62.5	-97.5	-45.3609	<-34 °C
64.5	-126	-45.3588	<-34 °C
57.5	-92.5	-45.3509	<-34 °C
58.5	115	-45.3493	<-34 °C
71	67	-45.3375	<-34 °C
64.5	-88.5	-45.3365	<-34 °C
63.5	61.5	-45.3353	<-34 °C
58	123	-45.3322	<-34 °C
58	-93.5	-45.3317	<-34 °C
56.5	103.5	-45.3316	<-34 °C
62	-99	-45.3315	<-34 °C
61.5	-103	-45.327	<-34 °C
58.5	115.5	-45.3219	<-34 °C
61	-127.5	-45.3184	<-34 °C
56	133.5	-45.3154	<-34 °C
56.5	128.5	-45.3122	<-34 °C
66.5	60	-45.3119	<-34 °C
63	-137.5	-45.2973	<-34 °C
60.5	-129.5	-45.2934	<-34 °C
67	61	-45.2898	<-34 °C
56.5	131	-45.2857	<-34 °C
61.5	-98	-45.2849	<-34 °C
55.5	-88.5	-45.2819	<-34 °C
64.5	-71.5	-45.2789	<-34 °C
65	-109	-45.2782	<-34 °C
64.5	-85	-45.2776	<-34 °C
63	-106.5	-45.2719	<-34 °C
57.5	123.5	-45.2647	<-34 °C
65.5	52	-45.2394	<-34 °C
63	-114	-45.237	<-34 °C
64.5	-67.5	-45.2349	<-34 °C
65.5	50.5	-45.2261	<-34 °C
59	70	-45.224	<-34 °C
57	135	-45.2149	<-34 °C
63	62	-45.2085	<-34 °C
57	134.5	-45.2041	<-34 °C
68	63	-45.1952	<-34 °C
60.5	-127.5	-45.1861	<-34 °C
63.5	-109.5	-45.179	<-34 °C
57.5	134.5	-45.1787	<-34 °C
63.5	62.5	-45.1726	<-34 °C
57.5	129	-45.172	<-34 °C
62	-136	-45.1681	<-34 °C
61.5	-102	-45.1635	<-34 °C
63.5	-108.5	-45.1633	<-34 °C
64	-125	-45.1626	<-34 °C
60	-128.5	-45.1615	<-34 °C
57.5	133.5	-45.1588	<-34 °C
60	68	-45.158	<-34 °C
55.5	-88	-45.1566	<-34 °C
57	130.5	-45.1546	<-34 °C
63.5	-101	-45.1504	<-34 °C
61.5	-129.5	-45.1495	<-34 °C
56.5	104.5	-45.1461	<-34 °C
63	-124	-45.1459	<-34 °C
64	-132	-45.1374	<-34 °C
62.5	-113.5	-45.1362	<-34 °C
63	-99	-45.1351	<-34 °C
64.5	-118.5	-45.1321	<-34 °C
57.5	109.5	-45.1317	<-34 °C
61.5	-126.5	-45.1286	<-34 °C
64	-129.5	-45.1219	<-34 °C
60.5	-128	-45.1179	<-34 °C
63	-110.5	-45.1093	<-34 °C
63	59	-45.1022	<-34 °C
63.5	59	-45.0988	<-34 °C
58.5	114	-45.0986	<-34 °C
62.5	59	-45.0923	<-34 °C
67	65.5	-45.0901	<-34 °C
55	133	-45.0796	<-34 °C
62.5	-106	-45.0742	<-34 °C
62	-103	-45.0631	<-34 °C
68	62.5	-45.0585	<-34 °C
67	63.5	-45.057	<-34 °C
57	103	-45.0549	<-34 °C
62.5	62	-45.0531	<-34 °C
64	-66	-45.0519	<-34 °C
56	128.5	-45.0454	<-34 °C
65	-67	-45.0426	<-34 °C
65	-90.5	-45.0423	<-34 °C
65	52	-45.0335	<-34 °C
56.5	127.5	-45.0329	<-34 °C
57	136.5	-45.0257	<-34 °C
63	-115.5	-45.0235	<-34 °C
58.5	-93.5	-45.0192	<-34 °C
59.5	69.5	-45.0157	<-34 °C
61	-94.5	-45.0136	<-34 °C
57	122	-45.0128	<-34 °C
56	-88	-45.0068	<-34 °C
58	125.5	-45.0048	<-34 °C
64	-137.5	-45.0018	<-34 °C
57.5	126.5	-44.9902	<-34 °C
60.5	-128.5	-44.9869	<-34 °C
69	64	-44.9839	<-34 °C
56	132.5	-44.9829	<-34 °C
58.5	114.5	-44.977	<-34 °C
63	-107	-44.9766	<-34 °C
63.5	-113	-44.9747	<-34 °C
62	-138.5	-44.9734	<-34 °C
64.5	-137	-44.9622	<-34 °C
60	-73	-44.9599	<-34 °C
65	52.5	-44.9578	<-34 °C
61	-129.5	-44.9571	<-34 °C
63.5	-131.5	-44.952	<-34 °C
56	128	-44.9494	<-34 °C
62	-134.5	-44.9439	<-34 °C
67.5	63	-44.938	<-34 °C
64	-117	-44.9365	<-34 °C
63.5	-110.5	-44.9308	<-34 °C
67.5	65	-44.9306	<-34 °C
62	-76	-44.9304	<-34 °C
64	-113	-44.9247	<-34 °C
56.5	130.5	-44.9222	<-34 °C
62.5	-108	-44.9139	<-34 °C
63	-136.5	-44.9119	<-34 °C
60.5	67	-44.9115	<-34 °C
60.5	-95.5	-44.9091	<-34 °C
64	-84.5	-44.9078	<-34 °C
61.5	-134.5	-44.9075	<-34 °C
64	-136	-44.9064	<-34 °C
56.5	104	-44.9058	<-34 °C
62	-98.5	-44.9042	<-34 °C
58.5	123	-44.9017	<-34 °C
56.5	107.5	-44.8978	<-34 °C
62.5	-112.5	-44.8955	<-34 °C
58	126.5	-44.8942	<-34 °C
60.5	-76.5	-44.8942	<-34 °C
61	-95.5	-44.8818	<-34 °C
58.5	-94.5	-44.881	<-34 °C
58.5	125.5	-44.8786	<-34 °C
57.5	117	-44.8786	<-34 °C
58	116.5	-44.8777	<-34 °C
56	136.5	-44.8734	<-34 °C
61	-96	-44.8722	<-34 °C
58	117	-44.8682	<-34 °C
58.5	-95	-44.8656	<-34 °C
72	69	-44.8651	<-34 °C
58.5	126.5	-44.8611	<-34 °C
61	-102	-44.8565	<-34 °C
56.5	132	-44.8537	<-34 °C
61.5	65.5	-44.8503	<-34 °C
65	-74	-44.849	<-34 °C
57	133	-44.8406	<-34 °C
58.5	-95.5	-44.8385	<-34 °C
63.5	63	-44.8379	<-34 °C
64	-140	-44.8358	<-34 °C
55	132.5	-44.8346	<-34 °C
61	66	-44.8282	<-34 °C
57	127.5	-44.8274	<-34 °C
63	-130.5	-44.827	<-34 °C
65	-90	-44.8251	<-34 °C
65	51.5	-44.8226	<-34 °C
55	134	-44.8156	<-34 °C
58.5	-94	-44.8148	<-34 °C
58.5	116	-44.8068	<-34 °C
57	134	-44.8067	<-34 °C
61.5	-136	-44.805	<-34 °C
57	101	-44.8023	<-34 °C
61	-130	-44.7969	<-34 °C
63	-109	-44.7896	<-34 °C
57.5	103	-44.7873	<-34 °C
67.5	62.5	-44.7873	<-34 °C
63	-137	-44.7854	<-34 °C
58	126	-44.7811	<-34 °C
58	132	-44.7808	<-34 °C
56	105.5	-44.7721	<-34 °C
56.5	137	-44.7664	<-34 °C
56.5	105	-44.7579	<-34 °C
63	-109.5	-44.754	<-34 °C
61	-96.5	-44.75	<-34 °C
62.5	-106.5	-44.7489	<-34 °C
65	-95.5	-44.7391	<-34 °C
57	100.5	-44.7385	<-34 °C
57.5	134	-44.7367	<-34 °C
58.5	117.5	-44.735	<-34 °C
64.5	-68	-44.7302	<-34 °C
62.5	64.5	-44.7282	<-34 °C
60	-132	-44.7251	<-34 °C
63.5	-117	-44.7246	<-34 °C
63.5	-126	-44.7237	<-34 °C
64	-130.5	-44.7208	<-34 °C
62	-106.5	-44.7199	<-34 °C
58.5	116.5	-44.7135	<-34 °C
61.5	-72.5	-44.7043	<-34 °C
62	65	-44.7034	<-34 °C
57.5	139	-44.7024	<-34 °C
60.5	-96	-44.7014	<-34 °C
62.5	63	-44.6972	<-34 °C
64.5	-136.5	-44.6936	<-34 °C
67.5	64.5	-44.6917	<-34 °C
57	129	-44.6913	<-34 °C
62	-105	-44.6889	<-34 °C
57.5	129.5	-44.6854	<-34 °C
63.5	59.5	-44.681	<-34 °C
59.5	142	-44.6786	<-34 °C
57	126	-44.6759	<-34 °C
58	132.5	-44.6719	<-34 °C
57.5	118.5	-44.6705	<-34 °C
63.5	-125	-44.6655	<-34 °C
63	-129.5	-44.6601	<-34 °C
64.5	-86	-44.6582	<-34 °C
57	129.5	-44.6526	<-34 °C
64	-134	-44.6478	<-34 °C
61	-101	-44.6477	<-34 °C
63	-120	-44.6442	<-34 °C
61	-137.5	-44.6431	<-34 °C
55.5	-87.5	-44.6427	<-34 °C
68.5	65.5	-44.6421	<-34 °C
58	124.5	-44.6415	<-34 °C
57	128	-44.6284	<-34 °C
63	-112.5	-44.6277	<-34 °C
58	131	-44.6267	<-34 °C
59.5	69	-44.6254	<-34 °C
62.5	-103.5	-44.6237	<-34 °C
57.5	127.5	-44.6228	<-34 °C
67.5	67	-44.6192	<-34 °C
61.5	-130	-44.6187	<-34 °C
60	-129	-44.6151	<-34 °C
66.5	62.5	-44.6131	<-34 °C
62.5	-108.5	-44.6102	<-34 °C
62.5	-123.5	-44.6083	<-34 °C
57.5	102.5	-44.6067	<-34 °C
57	102.5	-44.6031	<-34 °C
65.5	63	-44.6022	<-34 °C
62	-107.5	-44.6007	<-34 °C
67.5	65.5	-44.6007	<-34 °C
58	139.5	-44.6004	<-34 °C
62	-107	-44.5964	<-34 °C
64.5	-69	-44.5936	<-34 °C
55	131	-44.592	<-34 °C
64.5	-137.5	-44.586	<-34 °C
61.5	-103.5	-44.5804	<-34 °C
61.5	-107.5	-44.5794	<-34 °C
65	-87.5	-44.5767	<-34 °C
64.5	-127.5	-44.5698	<-34 °C
57.5	124.5	-44.5683	<-34 °C
66.5	59.5	-44.5664	<-34 °C
60	-72.5	-44.5598	<-34 °C
63.5	-131	-44.5524	<-34 °C
57	102	-44.5359	<-34 °C
59	141	-44.5352	<-34 °C
55.5	106	-44.5346	<-34 °C
65	-89.5	-44.5334	<-34 °C
62.5	-139	-44.5303	<-34 °C
64	61	-44.5295	<-34 °C
65	-136.5	-44.5276	<-34 °C
63	-125	-44.5261	<-34 °C
59	69.5	-44.5233	<-34 °C
65	-68	-44.5172	<-34 °C
61.5	-104	-44.5148	<-34 °C
56.5	133.5	-44.5112	<-34 °C
64	-98	-44.5047	<-34 °C
63.5	-84.5	-44.5027	<-34 °C
64	-66.5	-44.5019	<-34 °C
58	-94.5	-44.4968	<-34 °C
53.5	134.5	-44.4962	<-34 °C
57	136	-44.492	<-34 °C
64	60.5	-44.4877	<-34 °C
56	-88.5	-44.486	<-34 °C
62.5	-116.5	-44.4856	<-34 °C
60	57	-44.4823	<-34 °C
57	121	-44.4788	<-34 °C
60	-73.5	-44.4722	<-34 °C
57	111	-44.4717	<-34 °C
63.5	-124.5	-44.4626	<-34 °C
68.5	65	-44.4616	<-34 °C
56.5	133	-44.4569	<-34 °C
56	112.5	-44.4567	<-34 °C
60.5	-96.5	-44.4552	<-34 °C
63	-133	-44.4551	<-34 °C
65	-137	-44.454	<-34 °C
61.5	-98.5	-44.454	<-34 °C
64.5	-129.5	-44.4502	<-34 °C
56	105	-44.435	<-34 °C
57.5	130	-44.4323	<-34 °C
62.5	64	-44.4164	<-34 °C
60.5	-76	-44.4158	<-34 °C
60	-72	-44.4125	<-34 °C
55.5	104	-44.4109	<-34 °C
64	-118	-44.4103	<-34 °C
64	59.5	-44.4095	<-34 °C
62	-105.5	-44.4082	<-34 °C
59.5	141.5	-44.4076	<-34 °C
65	-139.5	-44.4042	<-34 °C
55.5	105.5	-44.4004	<-34 °C
62.5	-124	-44.3982	<-34 °C
57.5	120	-44.3965	<-34 °C
58	125	-44.3959	<-34 °C
57	103.5	-44.3943	<-34 °C
63	-119.5	-44.3875	<-34 °C
59.5	-128	-44.3817	<-34 °C
55	-85.5	-44.3813	<-34 °C
58.5	129.5	-44.3775	<-34 °C
64	-111.5	-44.3773	<-34 °C
66	52.5	-44.3755	<-34 °C
56	129	-44.375	<-34 °C
58.5	126	-44.3643	<-34 °C
57	100	-44.3617	<-34 °C
62	-106	-44.3556	<-34 °C
61	-100	-44.3497	<-34 °C
61.5	-108	-44.3497	<-34 °C
64.5	-68.5	-44.3423	<-34 °C
65	53	-44.3413	<-34 °C
60	-96.5	-44.3324	<-34 °C
61	-99.5	-44.3302	<-34 °C
66.5	53	-44.3288	<-34 °C
61	-107.5	-44.3165	<-34 °C
63	-108	-44.3121	<-34 °C
63	-131	-44.312	<-34 °C
61.5	-99	-44.312	<-34 °C
64	-131.5	-44.307	<-34 °C
63	58.5	-44.3046	<-34 °C
56	107.5	-44.3037	<-34 °C
60	67.5	-44.3015	<-34 °C
62.5	-137	-44.298	<-34 °C
60	-95	-44.2968	<-34 °C
61	-137	-44.2895	<-34 °C
56.5	136.5	-44.2869	<-34 °C
65	-73	-44.2842	<-34 °C
57.5	126	-44.2755	<-34 °C
66	56.5	-44.2746	<-34 °C
60.5	-97.5	-44.2729	<-34 °C
56.5	-91	-44.2648	<-34 °C
68	67.5	-44.2632	<-34 °C
55	-86	-44.2586	<-34 °C
56.5	129	-44.2583	<-34 °C
66	56	-44.2518	<-34 °C
57	125.5	-44.2502	<-34 °C
61.5	-104.5	-44.2501	<-34 °C
64	-137	-44.249	<-34 °C
56.5	132.5	-44.2489	<-34 °C
61	-97	-44.248	<-34 °C
66	53	-44.2459	<-34 °C
64.5	57.5	-44.245	<-34 °C
70.5	67.5	-44.2385	<-34 °C
64.5	-119	-44.2381	<-34 °C
63	-130	-44.2356	<-34 °C
65.5	57	-44.2347	<-34 °C
63	-111.5	-44.2287	<-34 °C
67.5	67.5	-44.2257	<-34 °C
55.5	-87	-44.2182	<-34 °C
61	-100.5	-44.2178	<-34 °C
64	-117.5	-44.2176	<-34 °C
64.5	-88	-44.2175	<-34 °C
63.5	58.5	-44.217	<-34 °C
57.5	128.5	-44.2106	<-34 °C
60.5	-73	-44.2037	<-34 °C
61.5	-99.5	-44.198	<-34 °C
64	59	-44.1969	<-34 °C
65	51	-44.1963	<-34 °C
56	104.5	-44.1961	<-34 °C
57	130	-44.193	<-34 °C
62	64.5	-44.1895	<-34 °C
56	104	-44.1869	<-34 °C
63	-91.5	-44.1864	<-34 °C
59.5	-74	-44.1858	<-34 °C
60	-97	-44.1847	<-34 °C
55.5	131.5	-44.1846	<-34 °C
62	-75.5	-44.183	<-34 °C
55.5	104.5	-44.18	<-34 °C
61	-72.5	-44.1767	<-34 °C
64.5	61	-44.1752	<-34 °C
68	63.5	-44.1716	<-34 °C
58	121.5	-44.1701	<-34 °C
63	-117	-44.1617	<-34 °C
64.5	-72	-44.1612	<-34 °C
61.5	-107	-44.1567	<-34 °C
55	-84	-44.1438	<-34 °C
65.5	55	-44.1419	<-34 °C
60.5	-75.5	-44.1419	<-34 °C
62.5	63.5	-44.1394	<-34 °C
65	-73.5	-44.1386	<-34 °C
63.5	61	-44.1381	<-34 °C
63	-119	-44.1357	<-34 °C
67	60.5	-44.1335	<-34 °C
63	61.5	-44.1321	<-34 °C
66.5	53.5	-44.1312	<-34 °C
60.5	-125	-44.1286	<-34 °C
62	-129.5	-44.1204	<-34 °C
67.5	62	-44.1195	<-34 °C
55	106	-44.1153	<-34 °C
63	-131.5	-44.1152	<-34 °C
56	134.5	-44.1149	<-34 °C
67	52	-44.1136	<-34 °C
54.5	133	-44.1118	<-34 °C
64	-69.5	-44.11	<-34 °C
61	-99	-44.1084	<-34 °C
60.5	-97	-44.1072	<-34 °C
64.5	56	-44.1066	<-34 °C
55.5	131	-44.1043	<-34 °C
59	-95.5	-44.0992	<-34 °C
57	115.5	-44.096	<-34 °C
60.5	61	-44.0959	<-34 °C
66	52	-44.0866	<-34 °C
53	133.5	-44.0851	<-34 °C
60.5	66.5	-44.0732	<-34 °C
68.5	64	-44.0691	<-34 °C
62.5	-98	-44.0662	<-34 °C
61.5	-108.5	-44.0609	<-34 °C
63.5	-126.5	-44.06	<-34 °C
56.5	134.5	-44.0572	<-34 °C
56.5	127	-44.056	<-34 °C
59.5	68.5	-44.0536	<-34 °C
59.5	-73.5	-44.0505	<-34 °C
61.5	-119.5	-44.0448	<-34 °C
56.5	103	-44.0412	<-34 °C
64.5	-125	-44.0412	<-34 °C
60	-126.5	-44.0403	<-34 °C
60	-95.5	-44.034	<-34 °C
65.5	54.5	-44.0335	<-34 °C
58.5	117	-44.0327	<-34 °C
57	-92.5	-44.027	<-34 °C
60.5	-95	-44.0224	<-34 °C
62.5	-114	-44.0216	<-34 °C
64	-129	-44.0211	<-34 °C
63	-120.5	-44.0204	<-34 °C
64.5	-129	-44.0171	<-34 °C
65.5	55.5	-44.014	<-34 °C
68	65	-44.0107	<-34 °C
61.5	-118.5	-43.9916	<-34 °C
60.5	-100.5	-43.9881	<-34 °C
67	52.5	-43.9878	<-34 °C
66.5	59	-43.981	<-34 °C
56.5	108.5	-43.9777	<-34 °C
58.5	70	-43.9751	<-34 °C
65	-84	-43.9749	<-34 °C
56.5	112.5	-43.9729	<-34 °C
64.5	54	-43.9726	<-34 °C
64.5	-139.5	-43.9711	<-34 °C
59.5	-75	-43.971	<-34 °C
60.5	-101	-43.969	<-34 °C
66.5	56.5	-43.9681	<-34 °C
58.5	122.5	-43.9679	<-34 °C
55	104	-43.9677	<-34 °C
58	-94	-43.9654	<-34 °C
68.5	64.5	-43.9642	<-34 °C
56	127.5	-43.9639	<-34 °C
66	59.5	-43.9614	<-34 °C
60.5	-100	-43.9558	<-34 °C
56.5	-91.5	-43.9547	<-34 °C
60.5	-98	-43.9488	<-34 °C
68.5	61.5	-43.9425	<-34 °C
64.5	-122	-43.9414	<-34 °C
63.5	-111	-43.9404	<-34 °C
59.5	-74.5	-43.9388	<-34 °C
61	-77	-43.9371	<-34 °C
63.5	-71	-43.9352	<-34 °C
64.5	-138	-43.9352	<-34 °C
55	105.5	-43.9305	<-34 °C
68	64.5	-43.9227	<-34 °C
65.5	57.5	-43.9209	<-34 °C
57	114	-43.92	<-34 °C
59	-96	-43.9143	<-34 °C
54.5	132.5	-43.9123	<-34 °C
63	-128.5	-43.9103	<-34 °C
56	106.5	-43.9092	<-34 °C
63	-111	-43.9084	<-34 °C
62.5	-120.5	-43.906	<-34 °C
63.5	-121	-43.8951	<-34 °C
60.5	-101.5	-43.8942	<-34 °C
59	-96.5	-43.8928	<-34 °C
61.5	-100	-43.884	<-34 °C
65.5	56	-43.8714	<-34 °C
66	57	-43.8672	<-34 °C
58	122	-43.8635	<-34 °C
60.5	-99	-43.8608	<-34 °C
55	-86.5	-43.8603	<-34 °C
61	-129	-43.8565	<-34 °C
55.5	-89	-43.8559	<-34 °C
58	130	-43.8539	<-34 °C
56	127	-43.8506	<-34 °C
67	51	-43.8475	<-34 °C
63	-116.5	-43.8399	<-34 °C
65	-119.5	-43.8376	<-34 °C
66	59	-43.8344	<-34 °C
60	-76	-43.8344	<-34 °C
63	-136	-43.8323	<-34 °C
63	-132	-43.8255	<-34 °C
62	64	-43.823	<-34 °C
66	60	-43.8191	<-34 °C
56	136	-43.8183	<-34 °C
58.5	130	-43.8151	<-34 °C
64.5	56.5	-43.813	<-34 °C
63.5	-117.5	-43.8112	<-34 °C
63.5	-130.5	-43.8102	<-34 °C
66	53.5	-43.81	<-34 °C
64	-71	-43.807	<-34 °C
65	-67.5	-43.8022	<-34 °C
65	-118.5	-43.7991	<-34 °C
61.5	-102.5	-43.7964	<-34 °C
59	-74.5	-43.7933	<-34 °C
64	-96.5	-43.7915	<-34 °C
61.5	59	-43.7882	<-34 °C
61.5	63.5	-43.788	<-34 °C
68.5	62.5	-43.7876	<-34 °C
72.5	69	-43.7856	<-34 °C
62	-132	-43.7837	<-34 °C
55.5	103.5	-43.7799	<-34 °C
61.5	-75	-43.7789	<-34 °C
65	-138.5	-43.7763	<-34 °C
63	-102	-43.7756	<-34 °C
61	-76.5	-43.7737	<-34 °C
68	64	-43.7733	<-34 °C
65	-88	-43.7732	<-34 °C
60.5	60.5	-43.7669	<-34 °C
59.5	-128.5	-43.7634	<-34 °C
64.5	-125.5	-43.7606	<-34 °C
69	65	-43.7606	<-34 °C
64.5	-110.5	-43.7575	<-34 °C
60.5	57	-43.7543	<-34 °C
53.5	134	-43.7541	<-34 °C
63.5	-121.5	-43.7522	<-34 °C
67	64	-43.7504	<-34 °C
62.5	-125	-43.7463	<-34 °C
58	117.5	-43.7443	<-34 °C
62.5	-109	-43.7431	<-34 °C
55.5	-86.5	-43.7415	<-34 °C
63	-112	-43.7392	<-34 °C
64	-131	-43.7389	<-34 °C
61.5	-74.5	-43.7382	<-34 °C
56.5	135	-43.7369	<-34 °C
56.5	116.5	-43.7365	<-34 °C
65	45	-43.7363	<-34 °C
63	-116	-43.7359	<-34 °C
63	-132.5	-43.7323	<-34 °C
60.5	-75	-43.7285	<-34 °C
55.5	106.5	-43.7274	<-34 °C
66.5	57.5	-43.7267	<-34 °C
62.5	-132	-43.7237	<-34 °C
59	-128	-43.7215	<-34 °C
56.5	110	-43.7207	<-34 °C
64	-135	-43.7201	<-34 °C
64	60	-43.7175	<-34 °C
66	46.5	-43.7171	<-34 °C
65	53.5	-43.7093	<-34 °C
64.5	54.5	-43.7067	<-34 °C
56	132	-43.7063	<-34 °C
65.5	54	-43.7025	<-34 °C
65.5	56.5	-43.7018	<-34 °C
66.5	58	-43.6963	<-34 °C
60.5	61.5	-43.6961	<-34 °C
62	-74	-43.6951	<-34 °C
60	-75.5	-43.6938	<-34 °C
62.5	58.5	-43.6921	<-34 °C
62	-108.5	-43.6903	<-34 °C
58.5	140	-43.6889	<-34 °C
64.5	45.5	-43.6883	<-34 °C
62	-108	-43.6843	<-34 °C
56.5	136	-43.6838	<-34 °C
60	-97.5	-43.6817	<-34 °C
63.5	-130	-43.6805	<-34 °C
64.5	55.5	-43.6746	<-34 °C
60	57.5	-43.6713	<-34 °C
55	-85	-43.6663	<-34 °C
68.5	62	-43.6655	<-34 °C
62.5	61.5	-43.6644	<-34 °C
63.5	-129.5	-43.6554	<-34 °C
65.5	46.5	-43.6541	<-34 °C
57	116	-43.6527	<-34 °C
66.5	58.5	-43.6525	<-34 °C
55	105	-43.6489	<-34 °C
57	113	-43.6452	<-34 °C
59.5	57.5	-43.6431	<-34 °C
62.5	59.5	-43.6426	<-34 °C
61.5	-105.5	-43.6397	<-34 °C
65.5	52.5	-43.6391	<-34 °C
55	106.5	-43.6336	<-34 °C
64	-67	-43.6275	<-34 °C
65	-136	-43.6256	<-34 °C
57	123.5	-43.6245	<-34 °C
60.5	-133	-43.6244	<-34 °C
64.5	58	-43.6154	<-34 °C
66	54	-43.6112	<-34 °C
60.5	-132.5	-43.6104	<-34 °C
61.5	63	-43.6062	<-34 °C
58	129	-43.6038	<-34 °C
67	56	-43.6032	<-34 °C
61	59	-43.602	<-34 °C
66	51.5	-43.6007	<-34 °C
64.5	-136	-43.5977	<-34 °C
63.5	-112.5	-43.5964	<-34 °C
64.5	-84.5	-43.596	<-34 °C
56	126.5	-43.5932	<-34 °C
59.5	-127.5	-43.5913	<-34 °C
58	120.5	-43.5873	<-34 °C
59.5	58	-43.5856	<-34 °C
56.5	135.5	-43.5816	<-34 °C
56.5	-90.5	-43.5815	<-34 °C
62	-73.5	-43.5771	<-34 °C
57.5	131.5	-43.5766	<-34 °C
61	-98.5	-43.5756	<-34 °C
57	-90.5	-43.5739	<-34 °C
60	-129.5	-43.5734	<-34 °C
59.5	-96.5	-43.5719	<-34 °C
56.5	102	-43.5694	<-34 °C
57.5	121.5	-43.5669	<-34 °C
63.5	-111.5	-43.5667	<-34 °C
56.5	110.5	-43.5652	<-34 °C
55	104.5	-43.561	<-34 °C
61.5	64	-43.5609	<-34 °C
64.5	57	-43.5607	<-34 °C
64.5	-73	-43.5603	<-34 °C
66	55.5	-43.5592	<-34 °C
65	-137.5	-43.5577	<-34 °C
61.5	-73	-43.557	<-34 °C
65	-128.5	-43.5506	<-34 °C
60	-74.5	-43.549	<-34 °C
66.5	55.5	-43.5475	<-34 °C
61	-98	-43.5403	<-34 °C
61	-76	-43.5397	<-34 °C
61	-97.5	-43.5375	<-34 °C
63	-99.5	-43.5361	<-34 °C
66	50	-43.534	<-34 °C
56.5	101	-43.5302	<-34 °C
56	103.5	-43.5239	<-34 °C
56.5	-89	-43.5228	<-34 °C
65.5	47	-43.5223	<-34 °C
66	58.5	-43.5202	<-34 °C
57.5	118	-43.508	<-34 °C
65.5	50	-43.508	<-34 °C
67	56.5	-43.5031	<-34 °C
57	-93	-43.4899	<-34 °C
62	-73	-43.4882	<-34 °C
56.5	130	-43.4868	<-34 °C
67	57	-43.4868	<-34 °C
61	-108	-43.4866	<-34 °C
64	-118.5	-43.4848	<-34 °C
68.5	63	-43.4841	<-34 °C
62	-109	-43.4832	<-34 °C
61	-128.5	-43.4823	<-34 °C
57.5	128	-43.4817	<-34 °C
57.5	-93.5	-43.4808	<-34 °C
56.5	134	-43.4785	<-34 °C
55	103.5	-43.4734	<-34 °C
65	46	-43.4717	<-34 °C
61	-72	-43.4714	<-34 °C
64.5	53.5	-43.4712	<-34 °C
55	130.5	-43.4706	<-34 °C
66	51	-43.4674	<-34 °C
61	62	-43.4626	<-34 °C
66.5	52.5	-43.4622	<-34 °C
58	129.5	-43.4614	<-34 °C
67	57.5	-43.4582	<-34 °C
61	-103	-43.4499	<-34 °C
58	122.5	-43.4393	<-34 °C
59.5	-127	-43.4307	<-34 °C
60.5	62	-43.4277	<-34 °C
55	-84.5	-43.4267	<-34 °C
56.5	102.5	-43.418	<-34 °C
61.5	65	-43.4157	<-34 °C
61	61	-43.4118	<-34 °C
66.5	46.5	-43.4082	<-34 °C
60	-124.5	-43.4081	<-34 °C
60	-131.5	-43.4077	<-34 °C
68.5	66	-43.4041	<-34 °C
66.5	54.5	-43.4015	<-34 °C
60	56.5	-43.3994	<-34 °C
63.5	-122.5	-43.3976	<-34 °C
65	-119	-43.3952	<-34 °C
59.5	57	-43.3944	<-34 °C
63.5	-69	-43.3943	<-34 °C
65	45.5	-43.3935	<-34 °C
64.5	-122.5	-43.3904	<-34 °C
60.5	-133.5	-43.3883	<-34 °C
67.5	53	-43.3872	<-34 °C
56	135	-43.3866	<-34 °C
64.5	60.5	-43.3848	<-34 °C
62.5	-124.5	-43.3838	<-34 °C
65.5	53.5	-43.3776	<-34 °C
55	107.5	-43.3733	<-34 °C
56.5	-89.5	-43.3717	<-34 °C
61	65.5	-43.3704	<-34 °C
67	54.5	-43.3685	<-34 °C
61	-132	-43.3667	<-34 °C
63.5	-112	-43.3663	<-34 °C
62	-125	-43.3646	<-34 °C
64	-70.5	-43.3638	<-34 °C
56	114.5	-43.3628	<-34 °C
67.5	61.5	-43.3601	<-34 °C
56	-89	-43.354	<-34 °C
59	-75	-43.3533	<-34 °C
60	58	-43.3496	<-34 °C
60	-99	-43.3476	<-34 °C
67	55	-43.3475	<-34 °C
59.5	-75.5	-43.347	<-34 °C
59.5	-95.5	-43.3438	<-34 °C
67	53.5	-43.3437	<-34 °C
60.5	-72.5	-43.3415	<-34 °C
57	117.5	-43.3413	<-34 °C
68.5	63.5	-43.3396	<-34 °C
58.5	119	-43.3381	<-34 °C
66	60.5	-43.3381	<-34 °C
57	101.5	-43.3332	<-34 °C
62	62	-43.3324	<-34 °C
62.5	-123	-43.3315	<-34 °C
60	56	-43.3314	<-34 °C
63.5	-122	-43.3286	<-34 °C
55	131.5	-43.3283	<-34 °C
60	-98.5	-43.3247	<-34 °C
66	50.5	-43.3218	<-34 °C
65	46.5	-43.3216	<-34 °C
65	-138	-43.3202	<-34 °C
62.5	-112	-43.3194	<-34 °C
56.5	101.5	-43.3178	<-34 °C
61	61.5	-43.3167	<-34 °C
60	67	-43.3129	<-34 °C
59.5	58.5	-43.3105	<-34 °C
65.5	46	-43.3094	<-34 °C
65	-76	-43.3062	<-34 °C
67	55.5	-43.3056	<-34 °C
62	-117.5	-43.3047	<-34 °C
65	-89	-43.3043	<-34 °C
65	44.5	-43.304	<-34 °C
56	113.5	-43.3026	<-34 °C
59	-95	-43.3007	<-34 °C
62.5	-117	-43.3001	<-34 °C
54.5	-83.5	-43.2998	<-34 °C
57	-90	-43.2993	<-34 °C
62.5	-128	-43.2976	<-34 °C
65	-75.5	-43.295	<-34 °C
64.5	45	-43.2923	<-34 °C
56	107	-43.2913	<-34 °C
60.5	-134	-43.2909	<-34 °C
57.5	-94	-43.2895	<-34 °C
64.5	-77	-43.286	<-34 °C
56.5	126	-43.2835	<-34 °C
60.5	-98.5	-43.2723	<-34 °C
62	-122	-43.2705	<-34 °C
56	-90	-43.269	<-34 °C
56.5	125.5	-43.2614	<-34 °C
65.5	53	-43.2596	<-34 °C
55.5	105	-43.2591	<-34 °C
61	-107	-43.2569	<-34 °C
60.5	57.5	-43.2565	<-34 °C
67	54	-43.2537	<-34 °C
66.5	51	-43.2534	<-34 °C
62	63.5	-43.2499	<-34 °C
58	130.5	-43.2478	<-34 °C
64.5	55	-43.2474	<-34 °C
61.5	61	-43.2427	<-34 °C
64.5	59.5	-43.2406	<-34 °C
60	-71.5	-43.2403	<-34 °C
56	131.5	-43.2394	<-34 °C
61	63.5	-43.2364	<-34 °C
61	62.5	-43.2357	<-34 °C
66.5	57	-43.2356	<-34 °C
60	148.5	-43.2352	<-34 °C
59.5	-97	-43.2323	<-34 °C
66	55	-43.2292	<-34 °C
64	-69	-43.2237	<-34 °C
61	-75.5	-43.2218	<-34 °C
54.5	-85	-43.2176	<-34 °C
56.5	126.5	-43.2148	<-34 °C
57	138	-43.2135	<-34 °C
63	59.5	-43.2129	<-34 °C
64.5	-84	-43.2105	<-34 °C
62	59	-43.2082	<-34 °C
62	-138	-43.2077	<-34 °C
61	64	-43.2045	<-34 °C
64	-134.5	-43.2033	<-34 °C
56	130	-43.1972	<-34 °C
66.5	54	-43.1945	<-34 °C
60.5	56.5	-43.1906	<-34 °C
67	58	-43.1903	<-34 °C
62	-74.5	-43.1882	<-34 °C
61	60.5	-43.187	<-34 °C
57	133.5	-43.1866	<-34 °C
55	-83.5	-43.1813	<-34 °C
63.5	-120.5	-43.1739	<-34 °C
66.5	47	-43.1686	<-34 °C
65.5	58	-43.1655	<-34 °C
60	142.5	-43.1642	<-34 °C
56	135.5	-43.1625	<-34 °C
63.5	-85.5	-43.1622	<-34 °C
55	117	-43.16	<-34 °C
55.5	113.5	-43.1598	<-34 °C
59.5	-99	-43.1588	<-34 °C
54.5	105.5	-43.158	<-34 °C
60	-75	-43.157	<-34 °C
57	124	-43.1566	<-34 °C
63	-135.5	-43.1542	<-34 °C
56	134	-43.1535	<-34 °C
64.5	-83.5	-43.1515	<-34 °C
59.5	-129	-43.1512	<-34 °C
59	-74	-43.1504	<-34 °C
64.5	-73.5	-43.1477	<-34 °C
63.5	-65.5	-43.1349	<-34 °C
56.5	-90	-43.1339	<-34 °C
57.5	123	-43.1315	<-34 °C
59	57	-43.1291	<-34 °C
54.5	-84	-43.1278	<-34 °C
61	59.5	-43.1278	<-34 °C
67	60	-43.1247	<-34 °C
65.5	45	-43.1234	<-34 °C
63	61	-43.1187	<-34 °C
61.5	64.5	-43.1182	<-34 °C
62.5	-117.5	-43.1173	<-34 °C
64.5	-72.5	-43.1153	<-34 °C
55.5	122.5	-43.1153	<-34 °C
56.5	121.5	-43.1151	<-34 °C
62	-137	-43.1113	<-34 °C
67	53	-43.1102	<-34 °C
64	56.5	-43.1073	<-34 °C
64.5	46	-43.104	<-34 °C
60.5	62.5	-43.104	<-34 °C
57	113.5	-43.1035	<-34 °C
57	-91	-43.1014	<-34 °C
55	111.5	-43.1006	<-34 °C
66	57.5	-43.1004	<-34 °C
64	-128.5	-43.1001	<-34 °C
66	54.5	-43.0976	<-34 °C
67	51.5	-43.0972	<-34 °C
55.5	-86	-43.0946	<-34 °C
61	-73	-43.087	<-34 °C
64.5	-132.5	-43.0859	<-34 °C
53	134.5	-43.0858	<-34 °C
60	-96	-43.0857	<-34 °C
56.5	114	-43.0857	<-34 °C
59	69	-43.0814	<-34 °C
63	-101	-43.0797	<-34 °C
60	-99.5	-43.0792	<-34 °C
66	58	-43.0768	<-34 °C
54.5	132	-43.0766	<-34 °C
66	49.5	-43.0763	<-34 °C
67	65	-43.0739	<-34 °C
61.5	60.5	-43.0697	<-34 °C
61.5	62	-43.0677	<-34 °C
61.5	61.5	-43.0675	<-34 °C
64	-67.5	-43.0641	<-34 °C
64	58.5	-43.0625	<-34 °C
59.5	-95	-43.0551	<-34 °C
61.5	-76	-43.0506	<-34 °C
60	-74	-43.0504	<-34 °C
65	-140	-43.044	<-34 °C
66.5	56	-43.0404	<-34 °C
61.5	59.5	-43.0347	<-34 °C
62	-117	-43.034	<-34 °C
61	65	-43.0322	<-34 °C
61	-73.5	-43.0289	<-34 °C
68	67	-43.026	<-34 °C
62	62.5	-43.0253	<-34 °C
61.5	-125.5	-43.0246	<-34 °C
64	-127	-43.0219	<-34 °C
73	54	-43.0151	<-34 °C
68	62	-43.0126	<-34 °C
55	-87.5	-43.0108	<-34 °C
55.5	130	-43.0101	<-34 °C
66	61	-43.0075	<-34 °C
55	119.5	-43.0038	<-34 °C
54.5	133.5	-43.0033	<-34 °C
64	-121	-43.0022	<-34 °C
60	-76.5	-43.0012	<-34 °C
62	-123.5	-43.0003	<-34 °C
56	119.5	-43.0001	<-34 °C
54.5	107	-42.9979	<-34 °C
68.5	61	-42.9972	<-34 °C
56.5	-92	-42.9941	<-34 °C
57	119	-42.9928	<-34 °C
60.5	-106.5	-42.9918	<-34 °C
67	64.5	-42.9904	<-34 °C
68	65.5	-42.9842	<-34 °C
56	109	-42.9836	<-34 °C
60.5	59	-42.9824	<-34 °C
53	134	-42.9824	<-34 °C
61	-75	-42.9817	<-34 °C
61	-101.5	-42.9811	<-34 °C
66.5	63	-42.9795	<-34 °C
65.5	45.5	-42.9788	<-34 °C
61	-125	-42.9776	<-34 °C
65	57.5	-42.9725	<-34 °C
59.5	-77	-42.9684	<-34 °C
61	63	-42.9639	<-34 °C
65	50.5	-42.9639	<-34 °C
59.5	-73	-42.9606	<-34 °C
65	-139	-42.9565	<-34 °C
58	119	-42.956	<-34 °C
64	-122	-42.9516	<-34 °C
56	119	-42.9473	<-34 °C
65.5	62.5	-42.9468	<-34 °C
63.5	60.5	-42.9446	<-34 °C
67	50.5	-42.9445	<-34 °C
63.5	-129	-42.9427	<-34 °C
65	57	-42.9399	<-34 °C
58	-95	-42.9353	<-34 °C
64	-84	-42.9351	<-34 °C
62.5	-114.5	-42.9346	<-34 °C
64	-70	-42.932	<-34 °C
58	118	-42.9316	<-34 °C
62	-123	-42.9289	<-34 °C
67.5	52.5	-42.9258	<-34 °C
60	141.5	-42.9242	<-34 °C
61.5	-106	-42.9225	<-34 °C
60.5	-74.5	-42.9223	<-34 °C
61.5	-75.5	-42.9174	<-34 °C
58.5	119.5	-42.9164	<-34 °C
64	-72.5	-42.9139	<-34 °C
65	58	-42.9129	<-34 °C
64	57	-42.9116	<-34 °C
65.5	44.5	-42.9101	<-34 °C
63.5	58	-42.9059	<-34 °C
61.5	-117.5	-42.9051	<-34 °C
66	47	-42.9041	<-34 °C
64.5	-121.5	-42.902	<-34 °C
64.5	-135	-42.9009	<-34 °C
[truncated: 21,400 more rows]
