# Supplementary material for: Minimum Winter Temperature as a Limiting Factor of the Potential Spread of Agrilus planipennis, an Alien Pest of Ash Trees, in Europe
Source: Insects. 2020 Apr 23;11(4):258. doi: 10.3390/insects11040258 (PMC7240399; doi:10.3390/insects11040258)
Supplement: Supplementary file 1 [file insects-11-00258-s001.zip › insects-750858-supplementary/insects-750858-S/Supplementary files/Supplementary S4 The frosts below -30 °C recorded in the grid squares where A. planipennis occurs.xlsx]

## Sheet: Лист1
Country	Region	Locality	time	temperature	Latitude	Longitude	nearest_lat	nearest_lon
Canada	Manitoba	Winnipeg	2004-01-04	-30.188614	49.913721	-97.197488	50.0	-97.0
Canada	Manitoba	Winnipeg	2004-01-05	-32.513092	49.913721	-97.197488	50.0	-97.0
Canada	Manitoba	Winnipeg	2004-01-29	-34.694	49.913721	-97.197488	50.0	-97.0
Canada	Manitoba	Winnipeg	2004-01-30	-37.751877	49.913721	-97.197488	50.0	-97.0
Canada	Manitoba	Winnipeg	2004-01-31	-32.703568	49.913721	-97.197488	50.0	-97.0
Canada	Manitoba	Winnipeg	2004-12-23	-31.714615	49.913721	-97.197488	50.0	-97.0
Canada	Manitoba	Winnipeg	2005-01-05	-33.67906	49.913721	-97.197488	50.0	-97.0
Canada	Manitoba	Winnipeg	2005-01-15	-32.357513	49.913721	-97.197488	50.0	-97.0
Canada	Manitoba	Winnipeg	2005-01-16	-33.967255	49.913721	-97.197488	50.0	-97.0
Canada	Manitoba	Winnipeg	2005-01-17	-35.52487	49.913721	-97.197488	50.0	-97.0
Canada	Manitoba	Winnipeg	2007-01-15	-31.07692	49.913721	-97.197488	50.0	-97.0
Canada	Manitoba	Winnipeg	2007-02-04	-31.932419	49.913721	-97.197488	50.0	-97.0
Canada	Manitoba	Winnipeg	2007-02-05	-32.886627	49.913721	-97.197488	50.0	-97.0
Canada	Manitoba	Winnipeg	2008-01-20	-30.438034	49.913721	-97.197488	50.0	-97.0
Canada	Manitoba	Winnipeg	2008-02-20	-30.663605	49.913721	-97.197488	50.0	-97.0
Canada	Manitoba	Winnipeg	2009-01-05	-31.70816	49.913721	-97.197488	50.0	-97.0
Canada	Manitoba	Winnipeg	2009-01-13	-32.251144	49.913721	-97.197488	50.0	-97.0
Canada	Manitoba	Winnipeg	2009-01-14	-32.214066	49.913721	-97.197488	50.0	-97.0
Canada	Manitoba	Winnipeg	2009-01-15	-31.276093	49.913721	-97.197488	50.0	-97.0
Canada	Manitoba	Winnipeg	2013-01-22	-31.276764	49.913721	-97.197488	50.0	-97.0
Canada	Manitoba	Winnipeg	2013-02-01	-31.016144	49.913721	-97.197488	50.0	-97.0
Canada	Manitoba	Winnipeg	2013-12-29	-31.394821	49.913721	-97.197488	50.0	-97.0
Canada	Manitoba	Winnipeg	2013-12-30	-32.423203	49.913721	-97.197488	50.0	-97.0
Canada	Manitoba	Winnipeg	2013-12-31	-33.26796	49.913721	-97.197488	50.0	-97.0
Canada	Manitoba	Winnipeg	2014-01-02	-31.826324	49.913721	-97.197488	50.0	-97.0
Canada	Manitoba	Winnipeg	2014-01-05	-31.446991	49.913721	-97.197488	50.0	-97.0
Canada	Manitoba	Winnipeg	2014-01-07	-30.678879	49.913721	-97.197488	50.0	-97.0
Canada	Manitoba	Winnipeg	2014-01-08	-31.26706	49.913721	-97.197488	50.0	-97.0
Canada	Manitoba	Winnipeg	2015-01-04	-30.008865	49.913721	-97.197488	50.0	-97.0
Canada	Manitoba	Winnipeg	2016-12-17	-30.410538	49.913721	-97.197488	50.0	-97.0
Canada	Manitoba	Winnipeg	2016-12-18	-32.143036	49.913721	-97.197488	50.0	-97.0
Canada	Manitoba	Winnipeg	2019-01-19	-30.154465	49.913721	-97.197488	50.0	-97.0
Canada	Manitoba	Winnipeg	2019-01-20	-32.248306	49.913721	-97.197488	50.0	-97.0
Canada	Manitoba	Winnipeg	2019-01-30	-35.363434	49.913721	-97.197488	50.0	-97.0
Canada	Manitoba	Winnipeg	2019-01-31	-32.16948	49.913721	-97.197488	50.0	-97.0
Canada	Ontario		2004-12-20	-30.025253	46.243005	-79.419314	46.0	-79.5
Canada	Quebec		2004-01-15	-31.14775	46.777066999999995	-71.24000799999999	47.0	-71.0
China	Heilongjang	Harbin	2010-12-12	-30.930511	45.45	126.38	45.5	126.5
China	Heilongjang	Harbin	2010-12-13	-31.930374	45.45	126.38	45.5	126.5
China	Heilongjang	Harbin	2011-01-14	-32.28453	45.45	126.38	45.5	126.5
China	Heilongjang	Harbin	2011-01-15	-31.180588	45.45	126.38	45.5	126.5
China	Heilongjang	Harbin	2012-12-07	-30.904083	45.45	126.38	45.5	126.5
China	Heilongjang	Harbin	2012-12-22	-30.126862	45.45	126.38	45.5	126.5
China	Heilongjang	Harbin	2012-12-23	-31.493698	45.45	126.38	45.5	126.5
China	Heilongjang	Harbin	2013-01-01	-30.46553	45.45	126.38	45.5	126.5
China	Heilongjang	Harbin	2013-01-08	-31.51854	45.45	126.38	45.5	126.5
China	Heilongjang	Harbin	2013-01-09	-30.824173	45.45	126.38	45.5	126.5
China	Heilongjang	Harbin	2018-01-24	-30.498795	45.45	126.38	45.5	126.5
China	Heilongjang	Hejiang	2011-01-14	-31.353867	46.79	130.38	47.0	130.5
China	Heilongjang	Hejiang	2013-01-01	-30.134796	46.79	130.38	47.0	130.5
China	Heilongjang	Hejiang	2013-01-08	-30.234848	46.79	130.38	47.0	130.5
China	Heilongjang	Hejiang	2013-01-09	-30.113068	46.79	130.38	47.0	130.5
China	Heilongjang	Laoshan	2011-01-14	-30.156769	45.27	127.59	45.5	127.5
China	Heilongjang	Laoshan	2011-01-15	-31.024017	45.27	127.59	45.5	127.5
China	Heilongjang	Laoshan	2018-01-23	-30.183609	45.27	127.59	45.5	127.5
China	Heilongjang	Laoshan	2018-01-24	-31.202408	45.27	127.59	45.5	127.5
China	Heilongjang	Shangzhi	2018-01-24	-30.67131	45.0	128.5	45.0	128.5
China	Heilongjang	Yichun	2006-01-16	-30.370148	47.73	128.84	47.5	129.0
China	Heilongjang	Yichun	2006-01-17	-30.297989	47.73	128.84	47.5	129.0
China	Heilongjang	Yichun	2010-12-13	-31.273148	47.73	128.84	47.5	129.0
China	Heilongjang	Yichun	2011-01-13	-30.087738	47.73	128.84	47.5	129.0
China	Heilongjang	Yichun	2011-01-14	-30.726913	47.73	128.84	47.5	129.0
China	Heilongjang	Yichun	2012-12-23	-30.971725	47.73	128.84	47.5	129.0
China	Heilongjang	Yichun	2012-12-26	-31.612625	47.73	128.84	47.5	129.0
China	Heilongjang	Yichun	2012-12-31	-30.792343	47.73	128.84	47.5	129.0
China	Heilongjang	Yichun	2013-01-01	-31.46846	47.73	128.84	47.5	129.0
China	Heilongjang	Yichun	2013-01-07	-30.232147	47.73	128.84	47.5	129.0
China	Heilongjang	Yichun	2013-01-08	-31.250809	47.73	128.84	47.5	129.0
China	Heilongjang	Yichun	2013-01-09	-31.226837	47.73	128.84	47.5	129.0
China	Heilongjang	Yichun	2013-01-10	-30.190384	47.73	128.84	47.5	129.0
China	Heilongjang	Yichun	2014-01-12	-30.572739	47.73	128.84	47.5	129.0
China	Heilongjang	Yichun	2018-01-22	-32.364365	47.73	128.84	47.5	129.0
China	Heilongjang	Yichun	2018-01-23	-33.18669	47.73	128.84	47.5	129.0
China	Heilongjang	Yichun	2018-01-24	-31.829025	47.73	128.84	47.5	129.0
China	Jilin	Changchun City	2011-01-15	-30.163345	43.46	125.27	43.5	125.5
China	Jilin	Changchun, Dongfenqu/ Jingyuetan	2011-01-15	-30.438889	42.66	125.49	42.5	125.5
China	Jilin	Changchun, Jingyuetan Forest Park	2011-01-15	-31.405197	43.77	125.5	44.0	125.5
China	Jilin	Changchun, Jingyuetan Forest Park	2012-12-23	-30.281952	43.77	125.5	44.0	125.5
China	Jilin	Changchun, Laoniujuan/ Jingyuetan	2011-01-15	-31.405197	43.77	125.48	44.0	125.5
China	Jilin	Changchun, Laoniujuan/ Jingyuetan	2012-12-23	-30.281952	43.77	125.48	44.0	125.5
China	Jilin	Jiang Nan Forest	2009-12-30	-30.37059	43.8	126.77	44.0	127.0
China	Jilin	Jiang Nan Forest	2010-12-24	-30.137482	43.8	126.77	44.0	127.0
China	Jilin	Jiang Nan Forest	2011-01-15	-31.768646	43.8	126.77	44.0	127.0
China	Jilin	Jiang Nan Forest	2018-01-25	-30.502365	43.8	126.77	44.0	127.0
China	Jilin	Jiaohe Experimental Forest	2011-01-15	-30.397064	43.69	127.32	43.5	127.5
China	Jilin	Jiaohe Experimental Forest	2018-01-24	-30.749771	43.69	127.32	43.5	127.5
China	Jilin	Jiaohe Experimental Forest	2018-01-25	-30.538498	43.69	127.32	43.5	127.5
China	Jilin	Jilin City	2010-12-24	-30.065048	43.43	126.41	43.5	126.5
China	Jilin	Jilin City	2011-01-15	-31.687271	43.43	126.41	43.5	126.5
China	Jilin	Jiutai	2011-01-15	-31.405197	44.09	125.49	44.0	125.5
China	Jilin	Jiutai	2012-12-23	-30.281952	44.09	125.49	44.0	125.5
China	Jilin	Songhuahu Nature Reserve	2010-12-24	-30.065048	43.73	126.66	43.5	126.5
China	Jilin	Songhuahu Nature Reserve	2011-01-15	-31.687271	43.73	126.66	43.5	126.5
Russia	Kaluga	Maloyaroslavets	2003-01-07	-31.078644	55.009746	36.465225	55.0	36.5
Russia	Kaluga	Maloyaroslavets	2006-01-18	-31.699234	55.009746	36.465225	55.0	36.5
Russia	Kaluga	Maloyaroslavets	2006-01-19	-30.483551	55.009746	36.465225	55.0	36.5
Russia	Kaluga	Maloyaroslavets	2006-02-08	-30.332382	55.009746	36.465225	55.0	36.5
Russia	Kaluga	Kaluga	2003-01-07	-31.369827	54.517095999999995	36.255569	54.5	36.5
Russia	Kaluga	Kaluga	2006-01-18	-32.251144	54.517095999999995	36.255569	54.5	36.5
Russia	Kaluga	Kaluga	2006-01-19	-30.608063	54.517095999999995	36.255569	54.5	36.5
Russia	Kaluga	Kaluga	2006-02-08	-30.726913	54.517095999999995	36.255569	54.5	36.5
Russia	Kaluga	Obninsk	2003-01-07	-31.078644	55.092515	36.609535	55.0	36.5
Russia	Kaluga	Obninsk	2006-01-18	-31.699234	55.092515	36.609535	55.0	36.5
Russia	Kaluga	Obninsk	2006-01-19	-30.483551	55.092515	36.609535	55.0	36.5
Russia	Kaluga	Obninsk	2006-02-08	-30.332382	55.092515	36.609535	55.0	36.5
Russia	Khabarovskyi kr.	Khabarovsk, 25 Kilometr	2010-01-12	-30.109024	48.25	135.05	48.5	135.0
Russia	Khabarovskyi kr.	Khabarovsk, 25 Kilometr	2010-01-13	-33.124557	48.25	135.05	48.5	135.0
Russia	Khabarovskyi kr.	Khabarovsk, 25 Kilometr	2010-01-14	-30.329117	48.25	135.05	48.5	135.0
Russia	Khabarovskyi kr.	Khabarovsk, 25 Kilometr	2011-01-07	-30.124542	48.25	135.05	48.5	135.0
Russia	Khabarovskyi kr.	Khabarovsk, 25 Kilometr	2011-01-08	-32.043137	48.25	135.05	48.5	135.0
Russia	Khabarovskyi kr.	Khabarovsk, 25 Kilometr	2011-01-09	-31.093369	48.25	135.05	48.5	135.0
Russia	Khabarovskyi kr.	Khabarovsk, 25 Kilometr	2011-01-13	-32.2173	48.25	135.05	48.5	135.0
Russia	Khabarovskyi kr.	Khabarovsk, 25 Kilometr	2011-01-14	-32.282578	48.25	135.05	48.5	135.0
Russia	Khabarovskyi kr.	Khabarovsk, 25 Kilometr	2012-01-10	-30.108322	48.25	135.05	48.5	135.0
Russia	Khabarovskyi kr.	Khabarovsk, 25 Kilometr	2013-01-07	-30.746628	48.25	135.05	48.5	135.0
Russia	Khabarovskyi kr.	Khabarovsk, 25 Kilometr	2013-01-08	-31.226227	48.25	135.05	48.5	135.0
Russia	Khabarovskyi kr.	Khabarovsk, 25 Kilometr	2013-01-09	-32.320587	48.25	135.05	48.5	135.0
Russia	Khabarovskyi kr.	Khabarovsk, 25 Kilometr	2013-01-10	-30.19429	48.25	135.05	48.5	135.0
Russia	Khabarovskyi kr.	Khabarovsk, 25 Kilometr	2014-01-12	-30.603989	48.25	135.05	48.5	135.0
Russia	Khabarovskyi kr.	Khabarovsk, 25 Kilometr	2014-01-13	-31.22609	48.25	135.05	48.5	135.0
Russia	Khabarovskyi kr.	Khabarovsk, Arboretum	2010-01-12	-30.109024	48.28	135.06	48.5	135.0
Russia	Khabarovskyi kr.	Khabarovsk, Arboretum	2010-01-13	-33.124557	48.28	135.06	48.5	135.0
Russia	Khabarovskyi kr.	Khabarovsk, Arboretum	2010-01-14	-30.329117	48.28	135.06	48.5	135.0
Russia	Khabarovskyi kr.	Khabarovsk, Arboretum	2011-01-07	-30.124542	48.28	135.06	48.5	135.0
Russia	Khabarovskyi kr.	Khabarovsk, Arboretum	2011-01-08	-32.043137	48.28	135.06	48.5	135.0
Russia	Khabarovskyi kr.	Khabarovsk, Arboretum	2011-01-09	-31.093369	48.28	135.06	48.5	135.0
Russia	Khabarovskyi kr.	Khabarovsk, Arboretum	2011-01-13	-32.2173	48.28	135.06	48.5	135.0
Russia	Khabarovskyi kr.	Khabarovsk, Arboretum	2011-01-14	-32.282578	48.28	135.06	48.5	135.0
Russia	Khabarovskyi kr.	Khabarovsk, Arboretum	2012-01-10	-30.108322	48.28	135.06	48.5	135.0
Russia	Khabarovskyi kr.	Khabarovsk, Arboretum	2013-01-07	-30.746628	48.28	135.06	48.5	135.0
Russia	Khabarovskyi kr.	Khabarovsk, Arboretum	2013-01-08	-31.226227	48.28	135.06	48.5	135.0
Russia	Khabarovskyi kr.	Khabarovsk, Arboretum	2013-01-09	-32.320587	48.28	135.06	48.5	135.0
Russia	Khabarovskyi kr.	Khabarovsk, Arboretum	2013-01-10	-30.19429	48.28	135.06	48.5	135.0
Russia	Khabarovskyi kr.	Khabarovsk, Arboretum	2014-01-12	-30.603989	48.28	135.06	48.5	135.0
Russia	Khabarovskyi kr.	Khabarovsk, Arboretum	2014-01-13	-31.22609	48.28	135.06	48.5	135.0
Russia	Khabarovskyi kr.	Khabarovsk, Gagarin Park	2010-01-12	-30.109024	48.28	135.06	48.5	135.0
Russia	Khabarovskyi kr.	Khabarovsk, Gagarin Park	2010-01-13	-33.124557	48.28	135.06	48.5	135.0
Russia	Khabarovskyi kr.	Khabarovsk, Gagarin Park	2010-01-14	-30.329117	48.28	135.06	48.5	135.0
Russia	Khabarovskyi kr.	Khabarovsk, Gagarin Park	2011-01-07	-30.124542	48.28	135.06	48.5	135.0
Russia	Khabarovskyi kr.	Khabarovsk, Gagarin Park	2011-01-08	-32.043137	48.28	135.06	48.5	135.0
Russia	Khabarovskyi kr.	Khabarovsk, Gagarin Park	2011-01-09	-31.093369	48.28	135.06	48.5	135.0
Russia	Khabarovskyi kr.	Khabarovsk, Gagarin Park	2011-01-13	-32.2173	48.28	135.06	48.5	135.0
Russia	Khabarovskyi kr.	Khabarovsk, Gagarin Park	2011-01-14	-32.282578	48.28	135.06	48.5	135.0
Russia	Khabarovskyi kr.	Khabarovsk, Gagarin Park	2012-01-10	-30.108322	48.28	135.06	48.5	135.0
Russia	Khabarovskyi kr.	Khabarovsk, Gagarin Park	2013-01-07	-30.746628	48.28	135.06	48.5	135.0
Russia	Khabarovskyi kr.	Khabarovsk, Gagarin Park	2013-01-08	-31.226227	48.28	135.06	48.5	135.0
Russia	Khabarovskyi kr.	Khabarovsk, Gagarin Park	2013-01-09	-32.320587	48.28	135.06	48.5	135.0
Russia	Khabarovskyi kr.	Khabarovsk, Gagarin Park	2013-01-10	-30.19429	48.28	135.06	48.5	135.0
Russia	Khabarovskyi kr.	Khabarovsk, Gagarin Park	2014-01-12	-30.603989	48.28	135.06	48.5	135.0
Russia	Khabarovskyi kr.	Khabarovsk, Gagarin Park	2014-01-13	-31.22609	48.28	135.06	48.5	135.0
Russia	Khabarovskyi kr.	Khabarovsk, Southern microdistrict	2010-01-12	-30.109024	48.39	135.11	48.5	135.0
Russia	Khabarovskyi kr.	Khabarovsk, Southern microdistrict	2010-01-13	-33.124557	48.39	135.11	48.5	135.0
Russia	Khabarovskyi kr.	Khabarovsk, Southern microdistrict	2010-01-14	-30.329117	48.39	135.11	48.5	135.0
Russia	Khabarovskyi kr.	Khabarovsk, Southern microdistrict	2011-01-07	-30.124542	48.39	135.11	48.5	135.0
Russia	Khabarovskyi kr.	Khabarovsk, Southern microdistrict	2011-01-08	-32.043137	48.39	135.11	48.5	135.0
Russia	Khabarovskyi kr.	Khabarovsk, Southern microdistrict	2011-01-09	-31.093369	48.39	135.11	48.5	135.0
Russia	Khabarovskyi kr.	Khabarovsk, Southern microdistrict	2011-01-13	-32.2173	48.39	135.11	48.5	135.0
Russia	Khabarovskyi kr.	Khabarovsk, Southern microdistrict	2011-01-14	-32.282578	48.39	135.11	48.5	135.0
Russia	Khabarovskyi kr.	Khabarovsk, Southern microdistrict	2012-01-10	-30.108322	48.39	135.11	48.5	135.0
Russia	Khabarovskyi kr.	Khabarovsk, Southern microdistrict	2013-01-07	-30.746628	48.39	135.11	48.5	135.0
Russia	Khabarovskyi kr.	Khabarovsk, Southern microdistrict	2013-01-08	-31.226227	48.39	135.11	48.5	135.0
Russia	Khabarovskyi kr.	Khabarovsk, Southern microdistrict	2013-01-09	-32.320587	48.39	135.11	48.5	135.0
Russia	Khabarovskyi kr.	Khabarovsk, Southern microdistrict	2013-01-10	-30.19429	48.39	135.11	48.5	135.0
Russia	Khabarovskyi kr.	Khabarovsk, Southern microdistrict	2014-01-12	-30.603989	48.39	135.11	48.5	135.0
Russia	Khabarovskyi kr.	Khabarovsk, Southern microdistrict	2014-01-13	-31.22609	48.39	135.11	48.5	135.0
Russia	Khabarovskyi kr.	Khekhtsir	2010-01-12	-31.731583	48.13	135.07	48.0	135.0
Russia	Khabarovskyi kr.	Khekhtsir	2010-01-13	-33.109756	48.13	135.07	48.0	135.0
Russia	Khabarovskyi kr.	Khekhtsir	2010-01-14	-30.185562	48.13	135.07	48.0	135.0
Russia	Khabarovskyi kr.	Khekhtsir	2011-01-08	-30.066086	48.13	135.07	48.0	135.0
Russia	Khabarovskyi kr.	Khekhtsir	2011-01-09	-30.60379	48.13	135.07	48.0	135.0
Russia	Khabarovskyi kr.	Khekhtsir	2011-01-12	-31.633331	48.13	135.07	48.0	135.0
Russia	Khabarovskyi kr.	Khekhtsir	2011-01-13	-31.909683	48.13	135.07	48.0	135.0
Russia	Khabarovskyi kr.	Khekhtsir	2011-01-14	-31.74466	48.13	135.07	48.0	135.0
Russia	Khabarovskyi kr.	Khekhtsir	2012-01-10	-31.768814	48.13	135.07	48.0	135.0
Russia	Khabarovskyi kr.	Khekhtsir	2013-01-07	-30.242722	48.13	135.07	48.0	135.0
Russia	Khabarovskyi kr.	Khekhtsir	2013-01-08	-30.031723	48.13	135.07	48.0	135.0
Russia	Khabarovskyi kr.	Khekhtsir	2013-01-09	-31.321396	48.13	135.07	48.0	135.0
Russia	Khabarovskyi kr.	Khekhtsir	2014-01-12	-31.017242	48.13	135.07	48.0	135.0
Russia	Khabarovskyi kr.	Khekhtsir	2014-01-13	-30.552582	48.13	135.07	48.0	135.0
Russia	Khabarovskyi kr.	Troitskoe	2005-12-30	-30.048233	49.42	136.56	49.5	136.5
Russia	Khabarovskyi kr.	Troitskoe	2006-01-09	-30.738724	49.42	136.56	49.5	136.5
Russia	Khabarovskyi kr.	Troitskoe	2010-01-12	-31.52324	49.42	136.56	49.5	136.5
Russia	Khabarovskyi kr.	Troitskoe	2010-01-13	-32.988327	49.42	136.56	49.5	136.5
Russia	Khabarovskyi kr.	Troitskoe	2010-01-14	-30.12973	49.42	136.56	49.5	136.5
Russia	Khabarovskyi kr.	Troitskoe	2010-02-04	-30.263947	49.42	136.56	49.5	136.5
Russia	Khabarovskyi kr.	Troitskoe	2011-01-07	-31.527695	49.42	136.56	49.5	136.5
Russia	Khabarovskyi kr.	Troitskoe	2011-01-08	-32.944504	49.42	136.56	49.5	136.5
Russia	Khabarovskyi kr.	Troitskoe	2011-01-09	-33.860138	49.42	136.56	49.5	136.5
Russia	Khabarovskyi kr.	Troitskoe	2011-01-10	-31.45488	49.42	136.56	49.5	136.5
Russia	Khabarovskyi kr.	Troitskoe	2011-01-11	-31.833893	49.42	136.56	49.5	136.5
Russia	Khabarovskyi kr.	Troitskoe	2011-01-12	-33.279327	49.42	136.56	49.5	136.5
Russia	Khabarovskyi kr.	Troitskoe	2011-01-13	-31.705734	49.42	136.56	49.5	136.5
Russia	Khabarovskyi kr.	Troitskoe	2011-01-14	-31.989456	49.42	136.56	49.5	136.5
Russia	Khabarovskyi kr.	Troitskoe	2012-01-03	-30.260391	49.42	136.56	49.5	136.5
Russia	Khabarovskyi kr.	Troitskoe	2012-01-10	-32.706467	49.42	136.56	49.5	136.5
Russia	Khabarovskyi kr.	Troitskoe	2012-01-11	-31.029755	49.42	136.56	49.5	136.5
Russia	Khabarovskyi kr.	Troitskoe	2012-01-13	-30.345871	49.42	136.56	49.5	136.5
Russia	Khabarovskyi kr.	Troitskoe	2013-01-07	-30.87587	49.42	136.56	49.5	136.5
Russia	Khabarovskyi kr.	Troitskoe	2013-01-08	-30.964676	49.42	136.56	49.5	136.5
Russia	Khabarovskyi kr.	Troitskoe	2013-01-09	-32.150833	49.42	136.56	49.5	136.5
Russia	Khabarovskyi kr.	Troitskoe	2013-01-10	-31.019806	49.42	136.56	49.5	136.5
Russia	Khabarovskyi kr.	Troitskoe	2013-01-14	-30.50032	49.42	136.56	49.5	136.5
Russia	Khabarovskyi kr.	Troitskoe	2013-01-15	-31.574387	49.42	136.56	49.5	136.5
Russia	Khabarovskyi kr.	Troitskoe	2013-01-17	-30.407578	49.42	136.56	49.5	136.5
Russia	Khabarovskyi kr.	Troitskoe	2014-01-13	-30.07602	49.42	136.56	49.5	136.5
Russia	Khabarovskyi kr.	Troitskoe	2014-12-25	-30.567032	49.42	136.56	49.5	136.5
Russia	Khabarovskyi kr.	Troitskoe	2017-12-08	-30.296158	49.42	136.56	49.5	136.5
Russia	Lipetsk	Elets	2006-01-18	-32.6382	52.624190000000006	38.503653	52.5	38.5
Russia	Lipetsk	Elets	2006-02-07	-30.608353	52.624190000000006	38.503653	52.5	38.5
Russia	Lipetsk	Elets	2006-02-08	-33.011917	52.624190000000006	38.503653	52.5	38.5
Russia	Lipetsk	Elets	2006-02-09	-30.368378	52.624190000000006	38.503653	52.5	38.5
Russia	Lipetsk	Leski	2006-01-18	-31.999527	52.879137	38.996057	53.0	39.0
Russia	Lipetsk	Leski	2006-02-07	-31.646759	52.879137	38.996057	53.0	39.0
Russia	Lipetsk	Leski	2006-02-08	-32.18834	52.879137	38.996057	53.0	39.0
Russia	Lipetsk	Leski	2006-02-09	-31.267303	52.879137	38.996057	53.0	39.0
Russia	Moscow	Kolomna	2006-01-18	-31.535812	55.0831985473632	38.7904014587402	55.0	39.0
Russia	Moscow	Serpukhov	2006-01-18	-31.242203	54.92339200000001	37.41446	55.0	37.5
Russia	Moscow	Stupino	2006-01-18	-31.33757	54.885286	38.100062	55.0	38.0
Russia	Moscow	Zelenograd	2006-01-18	-31.860367	55.973674	37.155509	56.0	37.0
Russia	Moscow	Zelenograd	2017-01-07	-30.174118	55.973674	37.155509	56.0	37.0
Russia	Moscow	Zelenograd	2017-01-08	-30.095505	55.973674	37.155509	56.0	37.0
Russia	Moscow	Baryshikha	2017-01-08	-30.034958	55.844053	37.350501	56.0	37.5
Russia	Moscow	Baryshikha	2006-01-18	-31.925797	55.844053	37.350501	56.0	37.5
Russia	Moscow	Moscow, Meshcherskoe	2006-01-18	-31.937027	55.673816	37.408452000000004	55.5	37.5
Russia	Moscow	Moscow, near Shchukinskaya metro station	2017-01-08	-30.034958	55.808663	37.463617	56.0	37.5
Russia	Moscow	Moscow, near Shchukinskaya metro station	2006-01-18	-31.925797	55.808663	37.463617	56.0	37.5
Russia	Moscow	Moscow, near Alekseevskaya metro station	2017-01-08	-30.034958	55.807598	37.638583000000004	56.0	37.5
Russia	Moscow	Moscow, near Alekseevskaya metro station	2006-01-18	-31.925797	55.807598	37.638583000000004	56.0	37.5
Russia	Moscow	Moscow, near Yugo-Zapadnaya metro station	2006-01-18	-31.937027	55.66302099999999	37.482663	55.5	37.5
Russia	Moscow	Moscow, Institute of Medical and Aromatic Plants	2006-01-18	-31.937027	55.561464	37.594726	55.5	37.5
Russia	Moscow	Moscow, near Trikotazhnaya railway station	2017-01-08	-30.034958	55.832436	37.398606	56.0	37.5
Russia	Moscow	Moscow, near Trikotazhnaya railway station	2006-01-18	-31.925797	55.832436	37.398606	56.0	37.5
Russia	Moscow	Moscow, Main botanical garden	2017-01-08	-30.034958	55.836526	37.58709	56.0	37.5
Russia	Moscow	Moscow, Main botanical garden	2006-01-18	-31.925797	55.836526	37.58709	56.0	37.5
Russia	Moscow	Moscow, Leninsky prosp.	2006-01-18	-31.937027	55.712084	37.587879	55.5	37.5
Russia	Moscow	Moscow, near Moscow State University	2006-01-18	-31.937027	55.703026	37.521257	55.5	37.5
Russia	Moscow	Moscow, near Volzhskaya metro station	2003-01-07	-31.021027	55.690262	37.75416	55.5	38.0
Russia	Moscow	Moscow, near Volzhskaya metro station	2006-01-18	-32.43637	55.690262	37.75416	55.5	38.0
Russia	Moscow	Moscow, near Shabalovskaya metro station	2006-01-18	-31.937027	55.71864	37.607841	55.5	37.5
Russia	Moscow	Moscow, Pobedy park	2006-01-18	-31.937027	55.730674	37.504269	55.5	37.5
Russia	Moscow	Moscow, near Planernaya railway station	2017-01-08	-30.034958	55.923479	37.382215	56.0	37.5
Russia	Moscow	Moscow, near Planernaya railway station	2006-01-18	-31.925797	55.923479	37.382215	56.0	37.5
Russia	Moscow	Moscow, Yasenevo	2006-01-18	-31.937027	55.606017	37.53328	55.5	37.5
Russia	Moscow	Moscow, Ostankino	2017-01-08	-30.034958	55.823025	37.6086	56.0	37.5
Russia	Moscow	Moscow, Ostankino	2006-01-18	-31.925797	55.823025	37.6086	56.0	37.5
Russia	Moscow	Moscow, Shipilovskij proezd	2006-01-18	-31.937027	55.608005000000006	37.699271	55.5	37.5
Russia	Moscow	Moscow, Tsaritsyno	2006-01-18	-31.937027	55.627878	37.652615999999995	55.5	37.5
Russia	Moscow	Drovnino	2006-01-18	-31.174973	55.492718	35.376540999999996	55.5	35.5
Russia	Moscow	Drovnino	2006-01-19	-30.114578	55.492718	35.376540999999996	55.5	35.5
Russia	Moscow	Shakhovskaya	2006-01-18	-31.670914	56.02841	35.505581	56.0	35.5
Russia	Moscow	Shakhovskaya	2006-01-19	-30.065094	56.02841	35.505581	56.0	35.5
Russia	Moscow	Shakhovskaya	2017-01-07	-30.953262	56.02841	35.505581	56.0	35.5
Russia	Moscow	Shakhovskaya	2017-01-08	-31.126755	56.02841	35.505581	56.0	35.5
Russia	Moscow	Chebunovo	2003-01-07	-30.066925	55.467786	35.903791999999996	55.5	36.0
Russia	Moscow	Chebunovo	2006-01-18	-31.930023	55.467786	35.903791999999996	55.5	36.0
Russia	Moscow	Chebunovo	2006-01-19	-30.647934	55.467786	35.903791999999996	55.5	36.0
Russia	Moscow	Dedinovo	2006-01-18	-31.535812	55.055775	39.120532	55.0	39.0
Russia	Moscow	Ivanteevka	2006-01-18	-31.386246	55.970374	37.917836	56.0	38.0
Russia	Moscow	Klin	2006-01-18	-31.51889	56.333289	36.727982	56.5	36.5
Russia	Moscow	Klin	2017-01-07	-31.555313	56.333289	36.727982	56.5	36.5
Russia	Moscow	Klin	2017-01-08	-32.268845	56.333289	36.727982	56.5	36.5
Russia	Moscow	Korolev	2006-01-18	-31.386246	55.916821999999996	37.854285	56.0	38.0
Russia	Moscow	Manikhino	2006-01-18	-31.860367	55.87641800000001	36.968071	56.0	37.0
Russia	Moscow	Manikhino	2017-01-07	-30.174118	55.87641800000001	36.968071	56.0	37.0
Russia	Moscow	Manikhino	2017-01-08	-30.095505	55.87641800000001	36.968071	56.0	37.0
Russia	Moscow	Mozhajsk	2003-01-07	-30.066925	55.508708	36.0149	55.5	36.0
Russia	Moscow	Mozhajsk	2006-01-18	-31.930023	55.508708	36.0149	55.5	36.0
Russia	Moscow	Mozhajsk	2006-01-19	-30.647934	55.508708	36.0149	55.5	36.0
Russia	Moscow	Moscow, Poklonnaya hill	2006-01-18	-31.937027	55.726890000000004	37.500132	55.5	37.5
Russia	Moscow	Mytischi	2006-01-18	-31.925797	55.91208100000001	37.737007	56.0	37.5
Russia	Moscow	Mytischi	2017-01-08	-30.034958	55.91208100000001	37.737007	56.0	37.5
Russia	Moscow	Staraya Kupavna	2006-01-18	-31.386246	55.812388	38.175615	56.0	38.0
Russia	Moscow	Odintsovo	2006-01-18	-31.937027	55.67631899999999	37.263560999999996	55.5	37.5
Russia	Moscow	Pushkino	2006-01-18	-31.386246	56.010091	37.835541	56.0	38.0
Russia	Moscow	Bykovo	2003-01-07	-31.021027	55.634761	38.06763	55.5	38.0
Russia	Moscow	Bykovo	2006-01-18	-32.43637	55.634761	38.06763	55.5	38.0
Russia	Moscow	Sergiev Posad	2006-01-18	-32.106125	56.312321999999995	38.133853	56.5	38.0
Russia	Moscow	Sergiev Posad	2017-01-07	-31.589645	56.312321999999995	38.133853	56.5	38.0
Russia	Moscow	Sergiev Posad	2017-01-08	-32.183563	56.312321999999995	38.133853	56.5	38.0
Russia	Moscow	Uzunovo	2006-01-18	-31.755539	54.54531899999999	38.618336	54.5	38.5
Russia	Moscow	Uzunovo	2006-01-19	-30.327957	54.54531899999999	38.618336	54.5	38.5
Russia	Moscow	Serpukhov	2006-01-18	-31.242203	54.916685	37.408446999999995	55.0	37.5
Russia	Moscow	Solnechnogorsk	2006-01-18	-31.860367	56.185244	36.977435	56.0	37.0
Russia	Moscow	Solnechnogorsk	2017-01-07	-30.174118	56.185244	36.977435	56.0	37.0
Russia	Moscow	Solnechnogorsk	2017-01-08	-30.095505	56.185244	36.977435	56.0	37.0
Russia	Moscow	Povarovka	2006-01-18	-31.860367	56.064253	37.077536	56.0	37.0
Russia	Moscow	Povarovka	2017-01-07	-30.174118	56.064253	37.077536	56.0	37.0
Russia	Moscow	Povarovka	2017-01-08	-30.095505	56.064253	37.077536	56.0	37.0
Russia	Moscow	Monino	2006-01-18	-31.386246	55.84373299999999	38.197245	56.0	38.0
Russia	Moscow	Shchurovo	2006-01-18	-31.535812	55.048770999999995	38.782339	55.0	39.0
Russia	Orel	Livny	2006-01-18	-31.858566	52.426357	37.604649	52.5	37.5
Russia	Orel	Livny	2006-02-08	-32.421738	52.426357	37.604649	52.5	37.5
Russia	Orel	Orel	2006-01-18	-30.577484	52.972214	36.068115	53.0	36.0
Russia	Orel	Orel	2006-02-08	-30.469757	52.972214	36.068115	53.0	36.0
Russia	Primorskiy kr.	Dalnerechensk	2011-01-14	-31.120956	45.93	133.74	46.0	133.5
Russia	Primorskiy kr.	Dalnerechensk	2012-12-23	-30.329803	45.93	133.74	46.0	133.5
Russia	Primorskiy kr.	Dalnerechensk	2013-01-08	-30.81607	45.93	133.74	46.0	133.5
Russia	Primorskiy kr.	Dalnerechensk	2013-01-09	-31.23172	45.93	133.74	46.0	133.5
Russia	Ryazan	Ryazan	2003-01-08	-30.582626	54.614913	39.700959000000005	54.5	39.5
Russia	Ryazan	Ryazan	2006-01-18	-31.909195	54.614913	39.700959000000005	54.5	39.5
Russia	Ryazan	Ryazan	2006-01-19	-30.545242	54.614913	39.700959000000005	54.5	39.5
Russia	Ryazan	Vysokoe	2003-01-08	-30.582626	54.52299	39.413911	54.5	39.5
Russia	Ryazan	Vysokoe	2006-01-18	-31.909195	54.52299	39.413911	54.5	39.5
Russia	Ryazan	Vysokoe	2006-01-19	-30.545242	54.52299	39.413911	54.5	39.5
Russia	Smolensk	Andreykovo	2006-01-18	-30.945328	55.235955000000004	34.257056	55.0	34.5
Russia	Smolensk	Andreykovo	2006-01-19	-30.025375	55.235955000000004	34.257056	55.0	34.5
Russia	Smolensk	Khmelita	2006-01-18	-30.506195	55.40393100000001	33.888961	55.5	34.0
Russia	Smolensk	Khmelita	2006-01-19	-30.054352	55.40393100000001	33.888961	55.5	34.0
Russia	Tambov	Michurinsk	2006-01-18	-32.617035	52.897769999999994	40.496809999999996	53.0	40.5
Russia	Tambov	Michurinsk	2006-02-07	-32.237747	52.897769999999994	40.496809999999996	53.0	40.5
Russia	Tambov	Michurinsk	2006-02-08	-33.635452	52.897769999999994	40.496809999999996	53.0	40.5
Russia	Tambov	Michurinsk	2006-02-09	-32.678436	52.897769999999994	40.496809999999996	53.0	40.5
Russia	Tambov	Michurinsk	2010-01-24	-30.688828	52.897769999999994	40.496809999999996	53.0	40.5
Russia	Tula	Tula	2006-01-18	-33.144867	54.195788	37.619934	54.0	37.5
Russia	Tula	Tula	2006-01-19	-30.708817	54.195788	37.619934	54.0	37.5
Russia	Tula	Tula	2006-02-08	-31.470901	54.195788	37.619934	54.0	37.5
Russia	Tula	Shchekino	2006-01-18	-33.144867	53.988075	37.631209999999996	54.0	37.5
Russia	Tula	Shchekino	2006-01-19	-30.708817	53.988075	37.631209999999996	54.0	37.5
Russia	Tula	Shchekino	2006-02-08	-31.470901	53.988075	37.631209999999996	54.0	37.5
Russia	Tver	Zubstov	2003-01-07	-30.019882	56.175951	34.581187	56.0	34.5
Russia	Tver	Zubstov	2006-01-18	-31.052582	56.175951	34.581187	56.0	34.5
Russia	Tver	Zubstov	2017-01-07	-30.334442	56.175951	34.581187	56.0	34.5
Russia	Tver	Zubstov	2017-01-08	-30.61699	56.175951	34.581187	56.0	34.5
Russia	Tver	Emmaus	2006-01-18	-31.205902	56.78343	36.090041	57.0	36.0
Russia	Tver	Emmaus	2006-02-07	-30.704208	56.78343	36.090041	57.0	36.0
Russia	Tver	Emmaus	2017-01-07	-32.02617	56.78343	36.090041	57.0	36.0
Russia	Tver	Emmaus	2017-01-08	-31.628708	56.78343	36.090041	57.0	36.0
Russia	Tver	Konakovo	2006-01-18	-31.70102	56.71204399999999	36.76815	56.5	37.0
Russia	Tver	Konakovo	2017-01-07	-31.505661	56.71204399999999	36.76815	56.5	37.0
Russia	Tver	Konakovo	2017-01-08	-32.248505	56.71204399999999	36.76815	56.5	37.0
Russia	Tver	Novozavidoskiy	2006-01-18	-31.51889	56.551258	36.433203999999996	56.5	36.5
Russia	Tver	Novozavidoskiy	2017-01-07	-31.555313	56.551258	36.433203999999996	56.5	36.5
Russia	Tver	Novozavidoskiy	2017-01-08	-32.268845	56.551258	36.433203999999996	56.5	36.5
Russia	Tver	Doroshikha railway station	2006-01-18	-31.205902	56.868083999999996	35.838772999999996	57.0	36.0
Russia	Tver	Doroshikha railway station	2006-02-07	-30.704208	56.868083999999996	35.838772999999996	57.0	36.0
Russia	Tver	Doroshikha railway station	2017-01-07	-32.02617	56.868083999999996	35.838772999999996	57.0	36.0
Russia	Tver	Doroshikha railway station	2017-01-08	-31.628708	56.868083999999996	35.838772999999996	57.0	36.0
Russia	Tver	Khiminstituta settlement	2006-01-18	-31.205902	56.798589	36.028667	57.0	36.0
Russia	Tver	Khiminstituta settlement	2006-02-07	-30.704208	56.798589	36.028667	57.0	36.0
Russia	Tver	Khiminstituta settlement	2017-01-07	-32.02617	56.798589	36.028667	57.0	36.0
Russia	Tver	Khiminstituta settlement	2017-01-08	-31.628708	56.798589	36.028667	57.0	36.0
Russia	Vladimir	Petushki	2006-01-18	-31.001312	55.933628000000006	39.455709000000006	56.0	39.5
Russia	Voronezh	Novobelaya	2006-01-22	-30.50441	49.822285	39.301783	50.0	39.5
Russia	Voronezh	Olkhovatskoe Forestry	2006-01-18	-30.504562	50.281156	39.289769	50.5	39.5
Russia	Voronezh	Talovaya	2006-01-18	-32.031586	51.114609	40.71958	51.0	40.5
Russia	Voronezh	Voronezh	2006-01-18	-30.435562	51.683625	39.181366	51.5	39.0
Russia	Yaroslavl	Yaroslavl	2006-01-17	-30.26738	57.626486	39.872788	57.5	40.0
Russia	Yaroslavl	Yaroslavl	2006-01-20	-30.715485	57.626486	39.872788	57.5	40.0
Russia	Yaroslavl	Yaroslavl	2006-02-07	-32.469193	57.626486	39.872788	57.5	40.0
Russia	Yaroslavl	Yaroslavl	2006-02-08	-31.981644	57.626486	39.872788	57.5	40.0
Russia	Yaroslavl	Yaroslavl	2012-12-23	-30.033585	57.626486	39.872788	57.5	40.0
Russia	Yaroslavl	Yaroslavl	2017-01-07	-33.759903	57.626486	39.872788	57.5	40.0
Russia	Yaroslavl	Yaroslavl	2017-01-08	-33.69316	57.626486	39.872788	57.5	40.0
USA	Illinois		2019-01-31	-30.325409	41.322128	-88.998253	41.5	-89.0
USA	Illinois		2019-01-31	-31.104218	41.784228000000006	-88.438786	42.0	-88.5
USA	Illinois		2019-01-31	-31.104218	42.06438	-88.268919	42.0	-88.5
USA	Minnesota		2019-01-30	-31.097809	44.886563	-93.179289	45.0	-93.0
USA	Minnesota		2019-01-30	-31.097809	44.890676	-93.180808	45.0	-93.0
USA	Minnesota		2019-01-30	-31.097809	44.939657000000004	-93.212728	45.0	-93.0
USA	Minnesota		2019-01-30	-31.097809	44.955451000000004	-93.15702900000001	45.0	-93.0
USA	Minnesota		2019-01-30	-31.097809	44.958255	-93.154602	45.0	-93.0
USA	Minnesota		2019-01-30	-31.097809	45.031186	-93.109344	45.0	-93.0
USA	Minnesota		2019-01-30	-31.097809	45.179624	-93.085355	45.0	-93.0
USA	Minnesota		2019-01-31	-30.835007	44.886563	-93.179289	45.0	-93.0
USA	Minnesota		2019-01-31	-30.835007	44.890676	-93.180808	45.0	-93.0
USA	Minnesota		2019-01-31	-30.835007	44.939657000000004	-93.212728	45.0	-93.0
USA	Minnesota		2019-01-31	-30.835007	44.955451000000004	-93.15702900000001	45.0	-93.0
USA	Minnesota		2019-01-31	-30.835007	44.958255	-93.154602	45.0	-93.0
USA	Minnesota		2019-01-31	-30.835007	45.031186	-93.109344	45.0	-93.0
USA	Minnesota		2019-01-31	-30.835007	45.179624	-93.085355	45.0	-93.0
USA	South Dakota		2009-01-15	-30.36496	43.61458	-96.787122	43.5	-97.0
USA	Wisconsin		2019-01-31	-30.147507	46.711929	-92.101347	46.5	-92.0
